# Supplementary material for: Identification of immune cell infiltration and diagnostic biomarkers in unstable atherosclerotic plaques by integrated bioinformatics analysis and machine learning
Source: Front Immunol. 2022 Sep 23;13:956078. doi: 10.3389/fimmu.2022.956078 (PMC9537477; doi:10.3389/fimmu.2022.956078)
Supplement: Supplementary file 8 [file Table_2.xlsx]

## Sheet: Sheet1
Patient ID	age	gender	hypertension	diabetes	Coronary heart disease	Chronic renal failure	aspirin	clopidogrel	statins	ACEI	B-BLOCK	anti-ca	TIA	amaugugasis fugax	stroke	weight	creatinine	Total cholesterol	LDL	HDL	triglycerides	Homocysteine	stablity score
patient1	61	male	1	1	0	0	1	0	1	1	1	1	0	0	0	60	87	3.6	2.49	1.03	1.1	9.9	1.9
patient2	69	male	0	1	0	0	1	0	1	0	0	0	0	0	0	78	68	3.13	2.11	0.89	0.77	14.1	1.8
patient3	73	male	1	0	0	0	0	0	0	0	0	0	0	0	1	71	78	7.25	6.3	0.85	1.22	21.4	1.8
patient4	68	male	0	0	0	0	1	0	0	0	0	0	0	0	0	72	91	3.73	2.29	0.93	1.33	11.9	1.6
patient5	56	male	1	0	1	0	1	1	0	1	1	0	0	0	0	64	87	3.89	1.87	0.71	3.72		1.6
patient6	58	male	1	1	0	0	0	0	0	0	0	0	0	0	0	75	68	3.52	2.2	1.06	1.28	14.9	1.8
patient7	61	male	1	1	0	0	1	0	1	0	0	0	0	0	1	64	57	3.74	1.88	0.77	3.84		1.8
patient8	71	male	0	1	0	0	1	0	1	0	0	0	0	0	1	69	139	3.72	2.19	0.77	1.89	19.8	1.3
patient9	53	male	1	0	0	0	1	0	0	1	0	1	0	0	0	64	86	4.82	3.1	1.42	1.45	14.8	0.9
patient10	71	male	0	0	0	0	0	0	0	0	0	0	0	1	0	80	85	3.97	2.41	0.96	1.08		1.1
patient11	63	male	1	0	0	0	1	0	1	1	0	0	1	0	0	99	99	4.14	2.29	1.3	1.47	17.9	0.8
patient12	62	male	1	1	0	0	0	0	1	0	0	1	0	0	1	84	74	4.35	3.52	0.84	1.18	12.2	0.8
patient13	60	male	1	1	0	0	0	0	0	0	1	0	0	0	1	65	80	2.22	1.25	0.72	1.13	18.4	1
patient14	65	male	0	1	0	0	0	0	0	0	0	0	0	0	1	68	66	4.07	2.55	1.32	1.11	14.6	0.8
patient15	74	male	1	0	0	0	0	0	0	0	0	1	0	0	1	83	92	2.92	1.76	0.93	1.63	21.5	0.9
patient16	72	male	1	0	0	0	1	0	0	1	0	0	0	0	1	68	83	4.64	2.54	0.89	2.27	15.1	0.9
patient17	62	male	0	0	0	0	0	0	0	0	0	0	0	0	1	79	91	3.97	2.3	0.87	2.31	37.7	1.2
patient18	64	male	1	0	0	0	0	0	0	0	0	1	1	0	0	70	70	7.13	4.55	1.49	1.96	13.6	1.1
patient19	70	female	1	0	0	0	1	0	1	0	0	0	1	0	0	54	64	4.23	2.67	1.23	0.8		0.7
patient20	61	male	1	0	0	0	0	0	0	0	0	0	1	0	0	65	86	3.91	1.9	1.14	1.04	18	0.5
patient21	60	male	1	0	0	0	0	0	0	1	0	1	0	1	0	60.5	63	4.89	2.91	1.25	1.02	13.9	0.9
