# Supplementary material for: Identification of immune cell infiltration and diagnostic biomarkers in unstable atherosclerotic plaques by integrated bioinformatics analysis and machine learning
Source: Front Immunol. 2022 Sep 23;13:956078. doi: 10.3389/fimmu.2022.956078 (PMC9537477; doi:10.3389/fimmu.2022.956078)
Supplement: Supplementary file 9 [file Table_3.xlsx]

## Sheet: Sheet1
Table 3. Semiquantitative scoring system for histological grading
	Grade 0	Grade 1	Grade 2	Grade 3
Haemorrhage	No haemorrhage	Small haemorrhage	Large haemorrhage	—
Thrombus	No thrombus	Small thrombus	Large thrombus	—
Lipid core	No lipid core	Small lipid core	Large lipid core	—
Fibrous tissue	Very little；fibrous tissue	Approx. 50% fibrous tissue	Predominantly ibrous tissue	—
Chronic plaque inflammation	None	Occasional cells or one group > 50	2e5 groups > 50	> 5 groups > 50 or 1 group > 500
Chronic cap inflammation	None	< 10 cells in cap	10-50 cells in cap	> 50 cells in cap
Acute plaque inflammation	None	Occasional cells or one group > 50	2-5 groups > 50	> 5 groups > 50 or 1 group > 500
Acute cap inflammation	None	< 10 cells in cap	10-50 cells in cap	> 50 cells in cap
Foam cells	None	< 50 cells	> 50 cells	—
Neovascularity	None	< 10/section	> 10/section	—
Cap rupture	Intact	Probably intact	Probably ruptured	Definitely ruptured
Overall Stability	Stable	Unstable	Unstable	Unstable
