# Supplementary material for: Identification of immune cell infiltration and diagnostic biomarkers in unstable atherosclerotic plaques by integrated bioinformatics analysis and machine learning
Source: Front Immunol. 2022 Sep 23;13:956078. doi: 10.3389/fimmu.2022.956078 (PMC9537477; doi:10.3389/fimmu.2022.956078)
Supplement: Supplementary file 10 [file Table_4.xlsx]

## Sheet: Sheet1
	logFC	AveExpr	t	P.Value	adj.P.Val	B	change
SPP1	85.4301	189.926	2.24918	0.0260221	0.0467534	-4.31268	UP
FTL	46.1795	172.316	2.69684	0.00783729	0.0157953	-3.25776	UP
B2M	31.1218	206.414	2.92347	0.00402298	0.00861729	-2.65796	UP
CTSB	30.7396	76.4765	3.40586	0.000855459	0.00208469	-1.24068	UP
MMP9	17.549	14.7628	7.71172	1.88834e-12	4.02979e-11	17.8966	UP
CD74	15.954	77.8505	2.91456	0.00413286	0.00883066	-2.68234	UP
CD36	15.518	13.9696	7.98871	4.02687e-13	1.15443e-11	19.4015	UP
CTSD	15.5104	43.4718	4.04526	8.49819e-05	0.000251808	0.915385	UP
APOE	14.769	36.8553	4.17279	5.18657e-05	0.000160107	1.38092	UP
RNASE1	13.0836	21.9042	5.60233	1.04406e-07	5.5212e-07	7.31051	UP
HLA-DRA	13.0067	66.3908	3.38224	0.000926526	0.00224134	-1.31442	UP
FTH1	12.6543	48.425	3.39494	0.000887649	0.00215485	-1.27482	UP
HMOX1	12.554	11.8777	8.75752	5.02412e-15	4.03135e-13	23.6752	UP
IFI30	12.4245	19.0511	7.84937	8.78318e-13	2.17968e-11	18.6419	UP
CTSL	12.1308	21.0322	6.54806	9.65119e-10	8.44813e-09	11.837	UP
PSAP	12.1236	65.6237	3.20402	0.00166963	0.00385491	-1.85646	UP
TMSB10	11.6117	64.9765	3.50305	0.000613437	0.00153851	-0.932763	UP
HLA-B	11.5558	41.1932	4.49301	1.43328e-05	4.92182e-05	2.59894	UP
ITGB2	11.472	17.8464	6.04577	1.2203e-08	8.12812e-08	9.38137	UP
CD14	11.1121	20.744	6.62833	6.37315e-10	5.89149e-09	12.2393	UP
TYROBP	11.0083	19.8935	7.7513	1.51604e-12	3.34194e-11	18.1104	UP
LAPTM5	10.5586	18.1351	7.28338	1.97458e-11	2.7635e-10	15.6129	UP
CD163	10.4454	14.4205	8.09492	2.21503e-13	7.12837e-12	19.9838	UP
C1QA	10.431	23.8932	6.96855	1.06857e-10	1.21447e-09	13.9721	UP
CTSS	10.3427	19.2341	7.63098	2.95124e-12	5.7758e-11	17.4619	UP
CD68	9.76893	15.55	8.45096	2.92968e-14	1.46124e-12	21.9557	UP
LYZ	9.71178	20.7772	4.57396	1.02504e-05	3.6163e-05	2.91757	UP
LCP1	9.50367	15.5809	8.01166	3.53969e-13	1.04677e-11	19.5271	UP
SRGN	9.32099	21.24	6.01526	1.41866e-08	9.26477e-08	9.23585	UP
APOC1	9.15376	15.2081	5.63971	8.74407e-08	4.71733e-07	7.48129	UP
GLUL	9.05065	26.8356	4.5145	1.31175e-05	4.5425e-05	2.68311	UP
JCHAIN	9.02077	11.6752	5.59505	1.0807e-07	5.68999e-07	7.27729	UP
GRN	9.00576	16.8691	7.98786	4.04605e-13	1.15673e-11	19.3968	UP
CTSZ	9.00177	26.7506	5.46719	1.9707e-07	9.87485e-07	6.69913	UP
CYBA	8.92158	19.4151	6.87057	1.79487e-10	1.91687e-09	13.4686	UP
SAT1	8.79399	23.1833	6.85765	1.92142e-10	2.03935e-09	13.4025	UP
CAPG	8.60397	15.7333	7.13626	4.36446e-11	5.46625e-10	14.842	UP
DCN	8.54988	23.7912	3.5452	0.000529945	0.00134708	-0.796979	UP
TIMP1	8.54806	42.0061	2.19195	0.029993	0.0530408	-4.43479	NOT
S100A9	8.54425	14.1784	6.55325	9.39601e-10	8.26081e-09	11.8629	UP
PLTP	8.50299	16.547	5.38364	2.90519e-07	1.40599e-06	6.32601	UP
LUM	8.46365	38.5262	2.62556	0.00958738	0.0189574	-3.43738	UP
GPX1	8.42376	20.5029	6.88166	1.69284e-10	1.82082e-09	13.5254	UP
LIPA	8.31003	15.0522	8.07812	2.43513e-13	7.65253e-12	19.8915	UP
MSR1	8.30158	18.4369	5.38963	2.82585e-07	1.37145e-06	6.35262	UP
IBSP	8.29452	8.82616	7.65644	2.56418e-12	5.14375e-11	17.5988	UP
C1QB	8.28423	20.8938	6.72774	3.79888e-10	3.72643e-09	12.741	UP
HLA-A	8.26588	40.0114	4.03325	8.89798e-05	0.000262812	0.872112	UP
STAB1	8.21404	12.9976	7.76481	1.40648e-12	3.195e-11	18.1834	UP
FCER1G	8.06636	13.9369	7.95561	4.84863e-13	1.32934e-11	19.2206	UP
SOD2	7.96189	25.4641	3.5448	0.000530692	0.00134812	-0.798288	UP
PLAUR	7.70434	11.1006	7.79797	1.16965e-12	2.76038e-11	18.3629	UP
PLD3	7.5617	16.7765	8.39553	4.02164e-14	1.8475e-12	21.6468	UP
SEPP1	7.42565	24.5969	4.40257	2.07462e-05	6.89974e-05	2.24797	UP
HLA-DPA1	7.41748	36.191	4.42341	1.90599e-05	6.37945e-05	2.32838	UP
MS4A6A	7.39587	18.3217	6.53728	1.02023e-09	8.85324e-09	11.7831	UP
CTSK	7.20742	15.1652	6.6343	6.1786e-10	5.73808e-09	12.2693	UP
PTGDS	7.16868	9.85403	5.81397	3.79158e-08	2.25806e-07	8.28679	UP
RGS1	7.12639	11.7091	6.58852	7.8319e-10	7.03469e-09	12.0394	UP
FCGRT	7.11577	13.8869	8.84235	3.07456e-15	2.97021e-13	24.1543	UP
NPC2	7.08828	23.666	6.07209	1.07122e-08	7.22838e-08	9.50729	UP
MARCO	6.93377	9.55832	5.35868	3.2601e-07	1.56453e-06	6.21526	UP
GPNMB	6.92962	22.9054	5.32907	3.73606e-07	1.76411e-06	6.08436	UP
F13A1	6.91737	15.0434	5.68618	7.0077e-08	3.89583e-07	7.69457	UP
MMP12	6.81525	10.3212	6.95113	1.17207e-10	1.31769e-09	13.8824	UP
SERPINF1	6.79235	11.0974	7.22566	2.69759e-11	3.60758e-10	15.3096	UP
HLA-DRB1	6.77015	39.8454	1.67862	0.0954008	0.145661	-5.39676	NOT
SLCO2B1	6.72299	13.4453	7.57939	3.92196e-12	7.23999e-11	17.1852	UP
IFI27	6.65674	12.0679	6.67298	5.05383e-10	4.81233e-09	12.4642	UP
CD53	6.63235	13.0477	7.75868	1.45523e-12	3.27999e-11	18.1502	UP
LGMN	6.56939	16.0065	7.23917	2.50785e-11	3.38599e-10	15.3805	UP
CCL2	6.55632	17.8138	4.93915	2.15123e-06	8.69449e-06	4.4066	UP
SGK1	6.54235	11.8111	7.21173	2.90817e-11	3.83382e-10	15.2365	UP
TGFBI	6.23644	16.0751	6.65928	5.42709e-10	5.12904e-09	12.3951	UP
TPM3	6.19332	18.0175	6.85249	1.9743e-10	2.08994e-09	13.3761	UP
HLA-DPB1	6.17498	25.984	4.54402	1.16088e-05	4.06644e-05	2.79924	UP
VAMP8	6.16416	11.9208	7.50128	6.02336e-12	1.03125e-10	16.7677	UP
TNC	6.11947	15.8087	3.97111	0.000112685	0.000325873	0.64997	UP
HLA-C	6.11628	30.0726	3.03731	0.0028357	0.00626673	-2.34049	UP
PLIN2	6.10482	10.8948	7.62854	2.99122e-12	5.82562e-11	17.4488	UP
TYMP	5.93408	11.5678	7.13348	4.43018e-11	5.53703e-10	14.8275	UP
MFSD1	5.9287	14.8006	7.51564	5.56744e-12	9.68348e-11	16.8443	UP
ANXA2	5.90074	34.638	3.82939	0.000191257	0.000528945	0.153654	UP
CCL3	5.89809	11.8333	6.26271	4.13252e-09	3.07933e-08	10.4284	UP
TREM1	5.88521	9.37773	5.60574	1.02734e-07	5.45302e-07	7.32606	UP
FCGR2A	5.80391	14.0593	5.60344	1.03863e-07	5.49975e-07	7.31553	UP
CTSC	5.65989	12.5543	8.27759	7.87343e-14	3.15882e-12	20.9919	UP
ACP5	5.64095	9.8897	7.7832	1.26978e-12	2.95059e-11	18.283	UP
NABP1	5.63163	10.6875	8.86999	2.61913e-15	2.67151e-13	24.3107	UP
LSP1	5.62505	11.2488	6.99598	9.23591e-11	1.06377e-09	14.1137	UP
CSF1R	5.57427	11.795	7.86228	8.17307e-13	2.05368e-11	18.712	UP
BCAT1	5.53992	10.9924	7.19549	3.17411e-11	4.12566e-10	15.1515	UP
DAB2	5.52174	13.3455	8.14096	1.708e-13	5.82365e-12	20.2371	UP
NRP1	5.52162	13.2656	7.54032	4.8618e-12	8.63078e-11	16.9761	UP
AIF1	5.48048	12.9004	8.12856	1.83194e-13	6.14308e-12	20.1689	UP
CYBB	5.38899	12.1949	7.60322	3.43954e-12	6.49895e-11	17.3129	UP
CREG1	5.36909	13.8355	7.89417	6.83901e-13	1.74747e-11	18.8856	UP
SLC11A1	5.35705	9.32847	7.62867	2.98914e-12	5.82562e-11	17.4495	UP
VSIG4	5.31255	11.4732	7.14368	4.19404e-11	5.30247e-10	14.8807	UP
COL6A3	5.21378	16.7096	4.39388	2.14906e-05	7.11193e-05	2.21454	UP
LHFPL2	5.21058	10.7587	8.75922	4.9749e-15	4.01865e-13	23.6848	UP
COL1A1	5.14853	28.7799	2.3432	0.0204903	0.0378543	-4.1057	UP
CCL19	5.13533	8.69871	4.76489	4.57607e-06	1.74076e-05	3.68574	UP
HBB	5.11137	59.2658	0.52107	0.60312	0.671833	-6.64904	NOT
PECAM1	5.07546	12.5875	6.18977	5.96072e-09	4.25776e-08	10.0741	UP
CCL18	5.06371	10.9164	5.46068	2.0315e-07	1.01583e-06	6.66991	UP
TREM2	5.00969	8.83493	8.67037	8.30902e-15	6.09801e-13	23.1845	UP
PGD	4.979	9.93255	9.21228	3.56025e-16	7.652e-14	26.2579	UP
NPL	4.95407	9.84264	8.40184	3.87945e-14	1.80282e-12	21.6819	UP
S100A10	4.92094	15.4469	6.34877	2.67452e-09	2.07949e-08	10.8496	UP
HEXB	4.83744	14.8675	6.73791	3.60219e-10	3.56546e-09	12.7926	UP
ITGAM	4.83601	9.79218	8.1804	1.36643e-13	4.86579e-12	20.4546	UP
SDCBP	4.81058	14.1462	7.22939	2.64381e-11	3.55541e-10	15.3292	UP
LGALS9	4.80859	8.96623	9.53158	5.44658e-17	1.83013e-14	28.0903	UP
EIF4A1	4.7331	22.8137	6.01939	1.39003e-08	9.08769e-08	9.25554	UP
HLA-DMB	4.69793	14.0399	6.29963	3.43006e-09	2.60633e-08	10.6087	UP
HLA-DRB5	4.69508	19.6808	2.44907	0.015526	0.0294425	-3.8633	UP
GMFG	4.61282	10.6184	7.77577	1.32338e-12	3.04555e-11	18.2427	UP
HLA-E	4.60712	21.1383	6.06076	1.13303e-08	7.59307e-08	9.45307	UP
CPVL	4.5944	10.2713	7.33632	1.48174e-11	2.16961e-10	15.8921	UP
TPP1	4.56338	11.9238	8.40285	3.85712e-14	1.80282e-12	21.6875	UP
H2AFY	4.56213	12.209	7.36947	1.23741e-11	1.86519e-10	16.0674	UP
PTPRC	4.54752	12.0896	5.68267	7.12597e-08	3.95427e-07	7.67845	UP
FOLR2	4.52622	10.9493	7.47891	6.80882e-12	1.13821e-10	16.6484	UP
PKM	4.49128	26.0091	3.539	0.000541518	0.00137331	-0.817041	UP
COTL1	4.46623	9.86466	7.96367	4.63439e-13	1.28713e-11	19.2646	UP
GNS	4.41892	13.9797	8.27664	7.91647e-14	3.16182e-12	20.9866	UP
TXNIP	4.37964	19.5254	4.50295	1.37577e-05	4.74464e-05	2.63784	UP
ATP6V0B	4.37113	11.4196	8.87291	2.57521e-15	2.67151e-13	24.3272	UP
ADAM8	4.36401	8.17607	7.46642	7.29046e-12	1.19874e-10	16.5819	UP
PLAU	4.33693	10.4688	7.24409	2.44208e-11	3.30629e-10	15.4063	UP
HLA-DMA	4.32403	12.5955	7.17419	3.55984e-11	4.57271e-10	15.04	UP
RNASET2	4.31703	10.9196	8.30537	6.72325e-14	2.77127e-12	21.1458	UP
CEMIP	4.30697	9.9467	5.68134	7.17138e-08	3.97764e-07	7.67233	UP
TIMP3	4.30019	14.7806	3.55432	0.00051335	0.00130766	-0.767427	UP
ABCA1	4.27486	11.0715	5.56098	1.26931e-07	6.57944e-07	7.12242	UP
MAN2B1	4.26614	10.6285	8.09492	2.21495e-13	7.12837e-12	19.9839	UP
MGAT1	4.24332	11.3166	7.89381	6.85283e-13	1.74747e-11	18.8836	UP
OAZ1	4.24191	33.111	4.46005	1.64102e-05	5.56218e-05	2.47042	UP
NCKAP1L	4.23906	9.64054	9.71246	1.86925e-17	1.02265e-14	29.1342	UP
MS4A4A	4.19148	9.44665	7.50365	5.94557e-12	1.02084e-10	16.7803	UP
ATP6V1B2	4.17772	12.8697	7.92679	5.69833e-13	1.50737e-11	19.0633	UP
FPR3	4.17192	10.565	7.38731	1.12286e-11	1.71507e-10	16.1618	UP
S100A8	4.16429	8.54234	5.71744	6.03422e-08	3.40816e-07	7.83872	UP
TCIRG1	4.15825	10.7592	7.78902	1.22938e-12	2.88436e-11	18.3145	UP
SQSTM1	4.15063	20.238	5.65419	8.16205e-08	4.43616e-07	7.54765	UP
CYTH4	4.14912	10.06	8.52792	1.88514e-14	1.09611e-12	22.3856	UP
CXCR4	4.14184	11.3257	5.88459	2.69123e-08	1.64508e-07	8.61756	UP
PGK1	4.12877	19.1349	3.85115	0.000176495	0.00049123	0.228899	UP
S100A11	4.10938	16.5163	6.82471	2.28518e-10	2.37516e-09	13.2342	UP
HCLS1	4.09458	10.6791	7.67229	2.34899e-12	4.83289e-11	17.6841	UP
CORO1A	4.07876	10.192	7.86411	8.08961e-13	2.04123e-11	18.722	UP
FAM49B	4.07037	10.5804	7.48448	6.60436e-12	1.1102e-10	16.6781	UP
RGCC	4.06565	10.5293	7.16056	3.83044e-11	4.8632e-10	14.9688	UP
CHIT1	4.0653	8.64017	4.62552	8.26189e-06	2.97369e-05	3.12277	UP
NCF2	4.06247	9.68897	7.21397	2.87321e-11	3.80021e-10	15.2483	UP
PLEK	4.04711	10.1726	8.14938	1.62862e-13	5.62748e-12	20.2835	UP
IFI6	4.03716	14.4671	5.3408	3.53985e-07	1.68269e-06	6.13617	UP
LAP3	4.03317	11.2679	8.11318	1.99813e-13	6.57088e-12	20.0842	UP
EPB41L3	4.00152	9.90559	7.74736	1.5496e-12	3.40347e-11	18.0891	UP
ARHGDIB	3.9563	17.449	6.95558	1.14471e-10	1.29369e-09	13.9053	UP
LAIR1	3.95447	10.0208	7.2532	2.32483e-11	3.17612e-10	15.4542	UP
ENO1	3.95079	26.6265	3.69381	0.000313208	0.000829055	-0.307417	UP
NAMPT	3.94552	12.4507	4.66917	6.87496e-06	2.5197e-05	3.29775	UP
SLC2A3	3.91524	10.441	7.49531	6.22384e-12	1.05211e-10	16.7358	UP
CLEC5A	3.9064	8.72876	5.13648	8.96294e-07	3.91004e-06	5.24475	UP
CD63	3.87637	35.1612	3.70377	0.000302192	0.00080238	-0.274008	UP
MMP7	3.85754	8.27212	7.0874	5.6709e-11	6.88748e-10	14.5875	UP
DOCK2	3.84513	9.79778	8.45047	2.93803e-14	1.46124e-12	21.9529	UP
IFNGR1	3.8281	13.1804	6.98281	9.90585e-11	1.13226e-09	14.0457	UP
C5AR1	3.82351	8.89013	8.45236	2.90635e-14	1.46124e-12	21.9635	UP
SLC16A3	3.82074	10.4397	6.81894	2.35561e-10	2.43784e-09	13.2047	UP
CNDP2	3.81319	10.897	8.52332	1.93556e-14	1.12002e-12	22.3598	UP
IL10RA	3.77481	9.4586	8.16274	1.51003e-13	5.28334e-12	20.3572	UP
CSTB	3.77001	12.0883	7.39454	1.07951e-11	1.65726e-10	16.2001	UP
ARPC3	3.7388	15.9916	7.19086	3.25431e-11	4.22078e-10	15.1272	UP
HLA-DQB1	3.72212	15.1827	3.42755	0.000794744	0.00195375	-1.17261	UP
TALDO1	3.71767	11.8112	7.90892	6.29777e-13	1.63715e-11	18.9659	UP
SPI1	3.7102	9.27928	8.67692	8.00151e-15	5.94483e-13	23.2213	UP
BST2	3.68783	10.6739	6.64916	5.72009e-10	5.37867e-09	12.3441	UP
M6PR	3.67277	12.7073	7.33847	1.46454e-11	2.1514e-10	15.9035	UP
EMILIN2	3.61417	9.45319	7.66354	2.46541e-12	4.99557e-11	17.637	UP
SLC15A3	3.60918	10.0653	8.33535	5.66814e-14	2.41066e-12	21.3122	UP
CST3	3.60733	30.9884	2.92122	0.00405051	0.00866701	-2.66413	UP
ALOX5	3.57296	10.2396	6.99675	9.19829e-11	1.06045e-09	14.1177	UP
LCP2	3.55918	10.1875	7.99167	3.96044e-13	1.14311e-11	19.4177	UP
TMBIM6	3.54479	18.7204	5.88775	2.65009e-08	1.62323e-07	8.63242	UP
CTSA	3.53843	11.8575	7.78246	1.27506e-12	2.95354e-11	18.2789	UP
FABP4	3.51898	6.89434	8.63428	1.023e-14	7.2776e-13	22.9817	UP
ATP6V1F	3.51243	11.0759	7.67015	2.37697e-12	4.87381e-11	17.6726	UP
BCAP31	3.50615	11.3357	7.46764	7.24181e-12	1.19237e-10	16.5885	UP
ITGAX	3.50563	9.03679	6.3007	3.4115e-09	2.59386e-08	10.614	UP
C3AR1	3.50328	10.7648	7.1199	4.76494e-11	5.89423e-10	14.7567	UP
CCL4	3.44386	9.24749	5.97185	1.75641e-08	1.12448e-07	9.02956	UP
CXCL10	3.44239	7.70275	5.47285	1.91935e-07	9.64159e-07	6.72453	UP
EMP1	3.4134	11.5708	7.34984	1.3768e-11	2.04835e-10	15.9635	UP
ANPEP	3.40523	8.24145	7.66181	2.48908e-12	5.03506e-11	17.6277	UP
PLXND1	3.39769	10.3574	6.56419	8.88083e-10	7.83844e-09	11.9176	UP
TMEM2	3.39364	8.78019	7.46571	7.31891e-12	1.20084e-10	16.5781	UP
DBI	3.39075	11.9217	7.00589	8.76147e-11	1.01691e-09	14.165	UP
PTPN6	3.381	9.1542	8.05278	2.80872e-13	8.56427e-12	19.7525	UP
SLA	3.37185	8.79627	8.11453	1.98299e-13	6.53897e-12	20.0917	UP
CLIC1	3.35056	18.7642	4.92567	2.28199e-06	9.1921e-06	4.35018	UP
PLEKHO2	3.34848	9.28373	8.68415	7.67447e-15	5.73726e-13	23.262	UP
NAGK	3.33956	12.1897	7.81549	1.06092e-12	2.53357e-11	18.458	UP
STEAP4	3.33797	9.46963	3.66515	0.000347053	0.000909851	-0.403108	UP
IFITM1	3.33602	10.617	5.07448	1.18287e-06	5.05398e-06	4.97894	UP
ACSL1	3.3258	10.2596	6.77027	3.04112e-10	3.06557e-09	12.9569	UP
MAFB	3.32578	10.0164	7.36816	1.24625e-11	1.86862e-10	16.0604	UP
CECR1	3.30506	9.96345	7.72494	1.75484e-12	3.79879e-11	17.968	UP
GSTO1	3.3046	12.8644	5.47808	1.87297e-07	9.43325e-07	6.74805	UP
HIST2H2AA3	3.30431	14.2049	4.36569	2.40869e-05	7.87586e-05	2.10643	UP
MPP1	3.27423	9.80584	8.47627	2.5347e-14	1.32642e-12	22.0969	UP
SLAMF8	3.26228	8.86321	7.52644	5.24685e-12	9.17893e-11	16.902	UP
FCGR3A	3.22289	13.9359	4.35475	2.51737e-05	8.19557e-05	2.06461	UP
C2	3.22139	8.77794	8.47723	2.52068e-14	1.32642e-12	22.1023	UP
SLC43A3	3.21872	9.20987	7.84164	9.17054e-13	2.25258e-11	18.5999	UP
CCR1	3.20727	8.23036	8.74974	5.25518e-15	4.15447e-13	23.6314	UP
PDXK	3.19747	10.3261	7.68985	2.13149e-12	4.4462e-11	17.7787	UP
HCK	3.19662	9.11219	8.36867	4.68778e-14	2.07434e-12	21.4974	UP
TNFAIP2	3.1954	9.0107	6.76053	3.2003e-10	3.19748e-09	12.9074	UP
PILRA	3.18156	8.301	8.64153	9.81138e-15	7.04847e-13	23.0224	UP
HIF1A	3.15994	13.2498	4.20987	4.48389e-05	0.000140068	1.51841	UP
AQP9	3.15725	8.60883	7.13903	4.3001e-11	5.39687e-10	14.8564	UP
TDO2	3.15562	5.9025	6.57676	8.32273e-10	7.42493e-09	11.9805	UP
RNF130	3.13485	12.0603	7.75629	1.47467e-12	3.29448e-11	18.1373	UP
ADAP2	3.11177	9.81388	8.97958	1.38543e-15	1.8125e-13	24.932	UP
LAMP2	3.10718	11.9801	6.94754	1.19462e-10	1.33629e-09	13.8639	UP
ATP6V1A	3.09119	10.5566	8.26885	8.27467e-14	3.2547e-12	20.9434	UP
TKT	3.06601	10.6532	7.48975	6.41615e-12	1.0831e-10	16.7062	UP
TBXAS1	3.0639	9.00786	8.80631	3.78849e-15	3.35281e-13	23.9506	UP
CFD	3.05741	10.2706	6.10765	8.97908e-09	6.18616e-08	9.67788	UP
PLBD1	3.04358	9.72376	7.83592	9.46772e-13	2.32085e-11	18.5688	UP
FCGR2B	3.04289	9.86082	5.97249	1.75092e-08	1.12156e-07	9.03258	UP
CD86	3.02957	8.72792	8.45429	2.8745e-14	1.45532e-12	21.9742	UP
CXCL8	3.02857	8.13327	6.24273	4.56971e-09	3.36397e-08	10.3311	UP
SLC38A6	3.02773	9.96262	7.81066	1.08987e-12	2.5873e-11	18.4317	UP
CD84	3.01326	8.77523	7.765	1.40502e-12	3.195e-11	18.1844	UP
TPI1	3.00132	17.7193	3.70653	0.000299199	0.000795308	-0.264716	UP
CD52	2.99682	8.96101	6.31629	3.15289e-09	2.41554e-08	10.6903	UP
CD4	2.98393	9.10107	8.38533	4.26277e-14	1.94344e-12	21.59	UP
ALDOA	2.96703	24.9343	2.90215	0.00429065	0.00913052	-2.71623	UP
PYCARD	2.96138	9.00019	7.82388	1.01249e-12	2.44705e-11	18.5035	UP
COLGALT1	2.96115	10.0926	8.53356	1.82513e-14	1.06987e-12	22.4171	UP
COL15A1	2.94409	12.8497	3.36026	0.000997576	0.00240329	-1.38262	UP
GRB2	2.9409	11.0465	6.91929	1.38748e-10	1.52092e-09	13.7185	UP
ALOX5AP	2.93568	10.441	5.67753	7.30295e-08	4.03759e-07	7.65481	UP
CKLF	2.93431	9.96475	7.46252	7.44754e-12	1.21957e-10	16.5612	UP
TLR1	2.92699	9.10465	6.3611	2.51213e-09	1.97106e-08	10.9102	UP
FCN1	2.92419	8.14838	6.1142	8.69136e-09	6.00168e-08	9.70936	UP
DDIT4	2.91245	8.45224	5.80765	3.90922e-08	2.31552e-07	8.25732	UP
LST1	2.91079	8.99474	8.07701	2.45033e-13	7.68026e-12	19.8855	UP
CD300A	2.89501	8.83596	8.21389	1.13029e-13	4.21182e-12	20.6395	UP
BMP2K	2.87477	9.72649	7.40536	1.01765e-11	1.58658e-10	16.2575	UP
PPT1	2.86779	13.3084	6.25945	4.20093e-09	3.11921e-08	10.4125	UP
IRF8	2.85334	9.66901	7.77991	1.29324e-12	2.98761e-11	18.2651	UP
SLC16A10	2.83564	7.73648	7.06387	6.43124e-11	7.71748e-10	14.4653	UP
TSPAN4	2.82403	9.98793	7.51642	5.54342e-12	9.65566e-11	16.8485	UP
ATG7	2.82074	9.91849	8.62924	1.05307e-14	7.39005e-13	22.9534	UP
TPSB2	2.81235	8.47694	4.71575	5.64342e-06	2.11076e-05	3.48584	UP
PRCP	2.81222	11.1763	7.16308	3.77891e-11	4.81301e-10	14.982	UP
GLRX	2.80785	9.68707	7.85536	8.49486e-13	2.12125e-11	18.6744	UP
SCD	2.80335	9.69033	5.9387	2.06639e-08	1.30079e-07	8.8726	UP
HIST1H3B	2.79776	8.31214	4.81161	3.74414e-06	1.44902e-05	3.8772	UP
LY6E	2.78665	9.94963	7.53283	5.06619e-12	8.94086e-11	16.9361	UP
GAPDH	2.7866	51.4347	1.336	0.183662	0.251199	-5.90206	NOT
RPL39	2.78501	44.7484	1.90456	0.0588361	0.0962948	-5.0032	NOT
SLC3A2	2.77849	9.67893	9.76652	1.35682e-17	8.37825e-15	29.447	UP
CASP1	2.77814	9.07678	7.62393	3.06832e-12	5.9469e-11	17.4241	UP
CD28	2.77513	7.93156	6.50489	1.20518e-09	1.03023e-08	11.6217	UP
NPC1	2.7743	10.2796	7.81235	1.07963e-12	2.56807e-11	18.4409	UP
HK3	2.77082	7.31244	8.588	1.3351e-14	8.45753e-13	22.722	UP
RPS18	2.76995	49.9428	1.3591	0.176244	0.242875	-5.8715	NOT
LPAR6	2.76481	10.358	5.6623	7.85312e-08	4.28275e-07	7.58482	UP
CFL1	2.76241	24.1869	4.43584	1.81179e-05	6.08447e-05	2.37646	UP
PNP	2.74861	8.95418	7.49571	6.21009e-12	1.05187e-10	16.738	UP
CHI3L1	2.71905	8.55306	3.99992	0.00010103	0.000294715	0.752619	UP
MYO1F	2.71755	8.09949	8.38227	4.33795e-14	1.95549e-12	21.573	UP
TNFRSF1B	2.71537	9.0621	7.43122	8.83712e-12	1.41066e-10	16.3948	UP
LGALS3	2.70925	12.0039	5.13978	8.83086e-07	3.86363e-06	5.25898	UP
MAF	2.70408	9.00569	7.8511	8.69916e-13	2.16329e-11	18.6513	UP
LY96	2.7036	8.27047	7.55842	4.40152e-12	8.01462e-11	17.0729	UP
MYO5A	2.698	9.00514	8.11261	2.00457e-13	6.57412e-12	20.0811	UP
ASAH1	2.69591	15.8494	4.15209	5.62346e-05	0.000172443	1.30458	UP
ATP8B4	2.68781	8.52824	7.46022	7.5422e-12	1.2334e-10	16.5489	UP
UCP2	2.66989	9.58809	8.01272	3.51878e-13	1.04315e-11	19.5329	UP
BLVRB	2.6624	9.44319	6.53128	1.05225e-09	9.11142e-09	11.7532	UP
EVI2A	2.64515	8.34063	6.66703	5.21262e-10	4.94398e-09	12.4342	UP
RAC2	2.64044	9.11427	8.80338	3.85328e-15	3.35891e-13	23.9341	UP
ZEB2	2.63387	13.8941	5.27431	4.80126e-07	2.22176e-06	5.8435	UP
MCTP1	2.62204	7.69876	7.64212	2.77525e-12	5.4939e-11	17.5218	UP
MGAT4A	2.61174	9.6218	7.31481	1.66529e-11	2.38612e-10	15.7786	UP
ME2	2.60425	9.84364	7.40396	1.02547e-11	1.5967e-10	16.2501	UP
THBS1	2.59228	15.9767	2.85001	0.00501517	0.01054	-2.85709	UP
ADCY7	2.58706	8.79327	6.70422	4.29508e-10	4.16229e-09	12.622	UP
TAPBP	2.57771	10.755	7.32013	1.61793e-11	2.33494e-10	15.8066	UP
TFRC	2.5733	10.8606	4.92349	2.30391e-06	9.27419e-06	4.34104	UP
CD93	2.54875	10.7459	5.24679	5.44297e-07	2.48999e-06	5.7231	UP
THY1	2.53791	10.6114	4.65052	7.43742e-06	2.70675e-05	3.22286	UP
FUCA1	2.53786	10.8081	7.45484	7.76725e-12	1.26163e-10	16.5203	UP
TUBA1C	2.53502	12.9223	5.55408	1.31125e-07	6.78223e-07	7.09113	UP
GPI	2.53481	11.7415	6.10702	9.00704e-09	6.19833e-08	9.67487	UP
FXYD5	2.5267	10.9413	7.18062	3.43872e-11	4.42657e-10	15.0737	UP
SLC1A3	2.52438	9.35363	5.92148	2.24796e-08	1.39827e-07	8.79129	UP
ATP6V0D1	2.5191	10.0908	7.38608	1.13039e-11	1.72438e-10	16.1553	UP
SH3BGRL3	2.51872	10.7308	6.25165	4.36906e-09	3.2301e-08	10.3746	UP
ITGA4	2.51748	9.24182	5.96658	1.80246e-08	1.1509e-07	9.00456	UP
NCF4	2.50669	7.82875	8.05454	2.78113e-13	8.53921e-12	19.7621	UP
CD82	2.50518	8.98882	7.12738	4.57756e-11	5.6741e-10	14.7957	UP
CD83	2.49837	8.76032	7.21194	2.90482e-11	3.8336e-10	15.2377	UP
FPR1	2.49562	8.23801	6.71316	4.09922e-10	3.99177e-09	12.6672	UP
MARCKS	2.49488	11.8706	7.02754	7.80712e-11	9.17642e-10	14.277	UP
ATP5J2	2.47976	14.7641	5.95768	1.8829e-08	1.19592e-07	8.9624	UP
ZFP36L1	2.47205	10.5858	6.22446	5.00923e-09	3.65401e-08	10.2423	UP
STK10	2.4587	8.55675	8.61502	1.14289e-14	7.68479e-13	22.8736	UP
CALR	2.44913	22.9039	3.71672	0.000288415	0.000769532	-0.230451	UP
CYTIP	2.43979	8.10434	8.03054	3.18325e-13	9.53074e-12	19.6305	UP
SAMHD1	2.43976	10.4423	5.23389	5.77185e-07	2.62448e-06	5.6668	UP
SLC2A5	2.43874	8.03018	7.3074	1.73355e-11	2.46824e-10	15.7395	UP
GNAI2	2.42533	14.2017	6.09379	9.61893e-09	6.56685e-08	9.61134	UP
P4HB	2.4251	17.7782	4.85419	3.11504e-06	1.22165e-05	4.05283	UP
LYN	2.42432	9.63919	7.7854	1.25435e-12	2.92583e-11	18.2949	UP
BID	2.41553	7.51102	8.87856	2.49214e-15	2.65446e-13	24.3592	UP
NCSTN	2.41413	9.65067	8.83329	3.24031e-15	3.02328e-13	24.1031	UP
SERPINE2	2.40957	11.7999	3.43546	0.000773617	0.0019057	-1.14768	UP
SLC20A1	2.40554	10.1003	5.66859	7.6211e-08	4.17893e-07	7.61372	UP
MFSD12	2.40106	8.3637	7.34296	1.42929e-11	2.11079e-10	15.9272	UP
RASSF4	2.39951	9.33871	6.51773	1.1282e-09	9.7201e-09	11.6856	UP
ATP6AP1	2.39202	10.9167	7.0487	6.97381e-11	8.30235e-10	14.3866	UP
MMRN1	2.38938	6.25495	4.97384	1.84728e-06	7.57162e-06	4.55227	UP
MNDA	2.36683	9.02958	6.39697	2.09319e-09	1.68294e-08	11.0869	UP
PTPRE	2.35128	8.4579	7.70563	1.95317e-12	4.11705e-11	17.8637	UP
NR1H3	2.34837	8.14191	7.25538	2.29751e-11	3.14314e-10	15.4657	UP
PYGL	2.34602	9.69139	7.41472	9.67014e-12	1.52144e-10	16.3072	UP
SLC6A6	2.33267	8.36545	8.00599	3.65431e-13	1.07015e-11	19.4961	UP
ACP2	2.32872	8.26907	8.62051	1.10734e-14	7.52992e-13	22.9044	UP
C17orf62	2.31687	9.01692	7.45774	7.64481e-12	1.2451e-10	16.5358	UP
PLEKHB2	2.31527	9.82859	7.25534	2.29808e-11	3.14314e-10	15.4654	UP
RPS29	2.30175	66.5206	1.24034	0.216871	0.288108	-6.02316	NOT
THEMIS2	2.29705	7.94947	6.32844	2.96478e-09	2.27723e-08	10.7498	UP
IFI16	2.29699	10.5677	5.39437	2.76445e-07	1.34625e-06	6.37373	UP
IDH1	2.29668	9.70806	6.4122	1.93686e-09	1.57407e-08	11.1621	UP
GAS7	2.29438	8.00903	8.85096	2.92479e-15	2.88547e-13	24.203	UP
HBA1	2.29402	18.1702	1.08254	0.280825	0.356917	-6.20367	NOT
IGFBP4	2.27984	9.6912	4.86427	2.98177e-06	1.1759e-05	4.09459	UP
AP2S1	2.27806	10.7401	7.91709	6.01616e-13	1.57414e-11	19.0104	UP
TWF2	2.2754	9.57614	7.81789	1.04685e-12	2.50995e-11	18.471	UP
DAPK1	2.27174	9.38802	6.0963	9.49976e-09	6.49285e-08	9.62339	UP
ARPC5	2.27111	18.3851	3.98628	0.0001064	0.000308884	0.70392	UP
MAPKAPK3	2.271	8.63869	8.67147	8.25671e-15	6.0968e-13	23.1907	UP
CYTH1	2.26614	8.46185	8.63344	1.02791e-14	7.2776e-13	22.977	UP
RPS28	2.26335	21.9543	2.51426	0.0130306	0.0251138	-3.70914	UP
KYNU	2.26132	7.99767	7.67048	2.37268e-12	4.8733e-11	17.6743	UP
CANX	2.26016	24.6811	3.74079	0.000264376	0.000711386	-0.149176	UP
HNMT	2.25956	10.4416	5.90697	2.41304e-08	1.49247e-07	8.72287	UP
OSTF1	2.25636	10.2311	6.98533	9.77436e-11	1.11935e-09	14.0587	UP
C6orf62	2.25507	11.255	6.78853	2.76344e-10	2.81393e-09	13.0498	UP
RGS10	2.25132	10.3829	6.51367	1.15202e-09	9.8829e-09	11.6654	UP
PSME2	2.24407	10.6434	6.13769	7.73214e-09	5.39189e-08	9.82243	UP
SLC7A8	2.23248	8.10459	9.22295	3.34447e-16	7.47792e-14	26.3189	UP
DMXL2	2.23078	8.87721	6.49992	1.23633e-09	1.05311e-08	11.597	UP
SIRPA	2.23047	9.58153	8.4238	3.42191e-14	1.62555e-12	21.8042	UP
DSE	2.22272	10.8313	6.62743	6.40294e-10	5.91449e-09	12.2347	UP
PLVAP	2.21704	8.96069	5.04682	1.33776e-06	5.63771e-06	4.86111	UP
NCOA4	2.21218	13.6504	6.57431	8.42852e-10	7.50338e-09	11.9683	UP
CKAP2	2.21116	7.27536	6.77374	2.98631e-10	3.0179e-09	12.9745	UP
FYB	2.20965	9.33493	6.77114	3.02736e-10	3.05682e-09	12.9613	UP
EFHD2	2.20852	9.0275	7.77744	1.31116e-12	3.0232e-11	18.2517	UP
CD44	2.20845	17.5829	3.24751	0.00144923	0.00338896	-1.72651	UP
MVP	2.20227	10.2264	6.30662	3.31103e-09	2.52225e-08	10.6429	UP
CYP27A1	2.19918	9.56623	6.86645	1.8343e-10	1.95724e-09	13.4475	UP
ICAM1	2.19878	8.28347	6.62283	6.55749e-10	6.03871e-09	12.2116	UP
IFI44	2.1985	8.7898	6.33289	2.89867e-09	2.23029e-08	10.7717	UP
CSF1	2.18898	8.51634	7.09048	5.57831e-11	6.7956e-10	14.6035	UP
TSPO	2.1882	15.469	4.52914	1.23469e-05	4.29626e-05	2.74064	UP
RPS19	2.18357	53.5781	1.93531	0.0549159	0.0906305	-4.94598	NOT
DRAM1	2.1812	9.31813	7.34216	1.43554e-11	2.11742e-10	15.9229	UP
ACKR1	2.18027	6.91851	5.96621	1.80574e-08	1.15238e-07	9.00281	UP
CPA3	2.18025	7.60011	5.24072	5.59524e-07	2.55382e-06	5.69662	UP
OLR1	2.17881	9.1028	4.49788	1.40483e-05	4.83102e-05	2.61798	UP
IRAK1	2.17637	8.97173	6.73566	3.64493e-10	3.59889e-09	12.7812	UP
BHLHE40	2.17631	9.74802	6.42619	1.80344e-09	1.47762e-08	11.2312	UP
LAT2	2.17153	7.86312	7.3808	1.1634e-11	1.76505e-10	16.1273	UP
RPS24	2.17092	51.995	1.58813	0.114456	0.169466	-5.54101	NOT
RNASE6	2.16677	9.12366	6.36606	2.44964e-09	1.92831e-08	10.9346	UP
HIST1H1B	2.16267	7.81797	5.21325	6.33861e-07	2.8595e-06	5.57694	UP
HIST1H2BK	2.15404	13.5713	4.67576	6.68599e-06	2.45718e-05	3.3243	UP
ARRB2	2.15344	8.84402	5.34122	3.53307e-07	1.68013e-06	6.13801	UP
NRP2	2.15083	9.16085	6.81414	2.41581e-10	2.49158e-09	13.1803	UP
LGALS3BP	2.14989	13.0796	4.82253	3.572e-06	1.38596e-05	3.92213	UP
SLC39A8	2.14231	8.4088	6.76273	3.1636e-10	3.17309e-09	12.9186	UP
GPR137B	2.14153	9.84014	7.12751	4.57434e-11	5.6741e-10	14.7963	UP
AP1B1	2.1394	9.39164	8.05266	2.81064e-13	8.56427e-12	19.7518	UP
SYK	2.13657	8.46062	7.98366	4.14275e-13	1.17047e-11	19.3738	UP
GM2A	2.13552	10.8476	7.28055	2.00506e-11	2.8029e-10	15.598	UP
FGR	2.13123	8.33144	7.85971	8.29084e-13	2.07893e-11	18.6981	UP
ADPGK	2.13088	8.79272	8.68794	7.50846e-15	5.64824e-13	23.2833	UP
GLA	2.12535	8.56426	7.93558	5.42452e-13	1.45411e-11	19.1113	UP
COMT	2.11525	12.0597	5.67164	7.5112e-08	4.12981e-07	7.62771	UP
PLSCR1	2.11008	9.8484	4.75213	4.83275e-06	1.82628e-05	3.63369	UP
PPP1CA	2.10383	9.94013	6.84602	2.04284e-10	2.14739e-09	13.343	UP
RPS12	2.1002	39.3473	2.16201	0.0322732	0.0566652	-4.4975	NOT
STXBP2	2.09659	8.12636	8.80333	3.8544e-15	3.35891e-13	23.9338	UP
PCSK6	2.09579	6.7259	7.18788	3.30693e-11	4.27981e-10	15.1116	UP
SLC2A1	2.08646	9.06535	4.53619	1.19917e-05	4.19206e-05	2.76839	UP
RPLP0	2.08035	31.0366	2.03668	0.0435184	0.0737729	-4.75122	NOT
SERPINA1	2.07908	9.939	4.38667	2.21277e-05	7.2987e-05	2.18684	UP
SQRDL	2.07676	9.66628	5.93307	2.12412e-08	1.33295e-07	8.846	UP
MTSS1	2.06862	8.45058	7.30896	1.71902e-11	2.45726e-10	15.7477	UP
EMP3	2.06619	11.7178	4.71438	5.67629e-06	2.12173e-05	3.4803	UP
GREM1	2.06437	6.97143	6.65832	5.45423e-10	5.14879e-09	12.3902	UP
ATP6V0E1	2.06298	14.2227	4.77451	4.39131e-06	1.67683e-05	3.72506	UP
PABPC1	2.05166	17.3411	4.52936	1.23357e-05	4.2936e-05	2.74151	UP
MKNK1	2.0321	9.5987	8.356	5.03918e-14	2.21356e-12	21.4269	UP
MT2A	2.02967	11.559	4.05908	8.05963e-05	0.000239639	0.965277	UP
ERO1A	2.028	9.22453	5.50823	1.62651e-07	8.28118e-07	6.88378	UP
SCAMP2	2.02568	9.35626	7.50451	5.91782e-12	1.01898e-10	16.7849	UP
TPST2	2.02154	8.50064	7.69622	2.05764e-12	4.32213e-11	17.813	UP
HPCAL1	2.01839	8.48453	8.5681	1.49684e-14	9.19181e-13	22.6105	UP
GIMAP4	2.01781	9.0141	7.22326	2.7328e-11	3.64656e-10	15.297	UP
CEBPB	2.01655	10.0788	6.2101	5.38343e-09	3.89861e-08	10.1726	UP
C7	2.0121	6.59346	5.27482	4.79009e-07	2.21744e-06	5.84573	UP
ADAM9	2.01158	13.0773	3.58438	0.000462028	0.00118697	-0.669526	UP
HIST1H3F	2.00861	7.50473	4.88417	2.7349e-06	1.08316e-05	4.17715	UP
CCL8	2.00416	8.5021	5.8559	3.0942e-08	1.86957e-07	8.4829	UP
NDRG1	2.00361	12.0828	4.91169	2.42582e-06	9.71942e-06	4.29176	UP
APLNR	2.00081	6.71465	4.77322	4.41559e-06	1.68557e-05	3.7198	UP
TNFSF10	1.99739	8.4756	6.57105	8.57154e-10	7.61943e-09	11.9519	UP
CASP4	1.99631	10.1719	7.31553	1.65883e-11	2.37969e-10	15.7823	UP
RPS6KA1	1.99081	7.53759	8.9724	1.44459e-15	1.84969e-13	24.8912	UP
AKR1A1	1.98587	11.2562	6.46502	1.47863e-09	1.23503e-08	11.4236	UP
CAPZA1	1.97852	11.0154	4.81349	3.71391e-06	1.43778e-05	3.88494	UP
LILRB3	1.9783	8.29832	8.05313	2.80319e-13	8.56427e-12	19.7544	UP
TMC6	1.97821	7.62499	8.08866	2.29456e-13	7.2869e-12	19.9495	UP
TRPV2	1.97659	8.14095	8.51264	2.05783e-14	1.152e-12	22.3001	UP
CEBPD	1.97087	9.67621	5.35722	3.28201e-07	1.57317e-06	6.20883	UP
ADAM10	1.97031	11.5476	4.31786	2.91976e-05	9.39129e-05	1.92416	UP
RPN1	1.96953	12.8004	5.93107	2.14503e-08	1.34257e-07	8.83654	UP
IFNGR2	1.96881	10.7594	6.72	3.95558e-10	3.87383e-09	12.7018	UP
SNX10	1.96502	8.26299	7.54358	4.77561e-12	8.51544e-11	16.9935	UP
CLEC7A	1.96499	8.46847	4.59017	9.58013e-06	3.40237e-05	2.98189	UP
RBM47	1.96425	8.00514	7.07277	6.13238e-11	7.38093e-10	14.5115	UP
GAA	1.96075	8.41182	7.38355	1.14611e-11	1.74511e-10	16.1419	UP
TCN2	1.95628	8.16254	8.58268	1.37656e-14	8.65398e-13	22.6922	UP
RASGRP3	1.94662	8.22809	7.58777	3.74514e-12	6.97779e-11	17.2301	UP
CYFIP1	1.94449	11.4762	5.88506	2.68508e-08	1.64216e-07	8.61976	UP
IGF2R	1.94258	9.94415	6.85635	1.93458e-10	2.05151e-09	13.3959	UP
ST14	1.9417	7.34315	7.44782	8.0712e-12	1.30221e-10	16.483	UP
RPL41	1.9415	95.497	0.92141	0.358381	0.437827	-6.36307	NOT
PLCB2	1.93657	7.91423	8.50291	2.17594e-14	1.20338e-12	22.2457	UP
PPBP	1.93447	7.25874	2.31003	0.0223108	0.0408291	-4.17963	UP
ADCY3	1.92798	8.56913	8.20334	1.19999e-13	4.39001e-12	20.5811	UP
RASSF2	1.91906	8.79928	7.41139	9.84727e-12	1.54526e-10	16.2895	UP
FLI1	1.91507	8.31034	7.93462	5.4539e-13	1.45727e-11	19.106	UP
ARPC2	1.91411	19.1508	4.46631	1.59947e-05	5.43207e-05	2.49476	UP
GK	1.90283	8.92021	6.88637	1.65119e-10	1.77762e-09	13.5496	UP
FGD2	1.88543	7.05683	6.95617	1.14113e-10	1.29085e-09	13.9083	UP
PARVB	1.88528	7.77148	8.46436	2.71357e-14	1.39575e-12	22.0304	UP
IGSF6	1.88515	9.33396	5.5831	1.14349e-07	5.99176e-07	7.22291	UP
GGA2	1.88479	9.2633	7.40574	1.01555e-11	1.58536e-10	16.2595	UP
SLC31A2	1.8834	8.565	7.57081	4.11158e-12	7.55526e-11	17.1392	UP
KCNAB2	1.88328	7.92508	6.81199	2.44325e-10	2.51706e-09	13.1693	UP
CSK	1.88323	9.0736	8.32244	6.10056e-14	2.54953e-12	21.2406	UP
RHBDF2	1.87906	8.04707	7.7627	1.42305e-12	3.22116e-11	18.172	UP
MMP1	1.87113	6.55351	4.51194	1.32569e-05	4.5877e-05	2.67307	UP
ST8SIA4	1.86994	8.11406	7.3365	1.48031e-11	2.16961e-10	15.893	UP
GIMAP6	1.86895	7.67413	6.9219	1.3684e-10	1.50274e-09	13.732	UP
CCDC88A	1.85476	9.81119	5.07928	1.15781e-06	4.96098e-06	4.99946	UP
NOP10	1.84106	11.4872	5.2673	4.95733e-07	2.28695e-06	5.81279	UP
CD37	1.83766	8.54635	7.75088	1.51962e-12	3.34371e-11	18.1081	UP
SH2B3	1.83709	8.7475	7.52996	5.1465e-12	9.05604e-11	16.9208	UP
QKI	1.82703	11.3332	4.95435	2.01252e-06	8.17231e-06	4.47033	UP
DOK3	1.82697	6.78761	8.85863	2.7976e-15	2.7828e-13	24.2464	UP
MRC1	1.82676	8.8924	4.61865	8.50358e-06	3.0552e-05	3.09532	UP
RAB32	1.82543	9.03587	5.42411	2.40834e-07	1.18427e-06	6.50629	UP
ARHGAP4	1.82485	8.06428	7.40345	1.0283e-11	1.59905e-10	16.2474	UP
PDPN	1.82454	8.0171	5.46311	2.00859e-07	1.00516e-06	6.68082	UP
BIN2	1.82172	7.6105	9.12885	5.80057e-16	1.02193e-13	25.7816	UP
CD48	1.82014	8.04874	7.55287	4.53801e-12	8.17657e-11	17.0432	UP
COL11A1	1.81623	6.40513	5.99664	1.55487e-08	1.00615e-07	9.14728	UP
LY86	1.81363	8.81458	7.32348	1.58875e-11	2.30388e-10	15.8243	UP
KIAA0930	1.81289	8.85042	6.59221	7.68381e-10	6.92751e-09	12.0579	UP
TNFRSF14	1.80974	8.64566	8.03756	3.05999e-13	9.20751e-12	19.669	UP
IER3	1.80884	9.50823	4.88176	2.76371e-06	1.09421e-05	4.16714	UP
SNX2	1.80792	11.4997	5.78609	4.338e-08	2.54445e-07	8.15694	UP
PFN1	1.80607	24.7339	2.60835	0.0100595	0.0198063	-3.48009	UP
WARS	1.80344	9.62889	7.41441	9.68648e-12	1.52202e-10	16.3055	UP
FMNL1	1.80293	7.43794	8.51701	2.0069e-14	1.15133e-12	22.3245	UP
RAB5C	1.8	11.2607	6.24545	4.50759e-09	3.32231e-08	10.3444	UP
MYD88	1.79356	7.94385	7.65109	2.64112e-12	5.28048e-11	17.57	UP
ARHGAP45	1.79325	7.59323	7.52666	5.24052e-12	9.17893e-11	16.9031	UP
VWF	1.79135	9.67285	3.6959	0.000310863	0.00082413	-0.300406	UP
UGCG	1.7829	9.10656	5.7555	5.02679e-08	2.89485e-07	8.01482	UP
GALC	1.78038	9.10034	8.00806	3.61215e-13	1.06298e-11	19.5074	UP
ARRB1	1.77687	7.84408	8.55482	1.61543e-14	9.72169e-13	22.5361	UP
LPXN	1.77068	8.69554	8.561	1.55909e-14	9.42978e-13	22.5707	UP
COX4I1	1.76843	16.0113	4.16236	5.40236e-05	0.000166129	1.34244	UP
AKR1B1	1.76837	11.9762	5.59734	1.06905e-07	5.64209e-07	7.28773	UP
EMCN	1.76371	6.89353	4.73434	5.21396e-06	1.96055e-05	3.56129	UP
PRDX1	1.76367	19.1465	4.38632	2.21592e-05	7.30508e-05	2.18549	UP
KCNN4	1.76307	7.27218	6.99845	9.11548e-11	1.05292e-09	14.1265	UP
PTGS1	1.76266	8.2989	6.96873	1.06756e-10	1.21447e-09	13.9731	UP
RPN2	1.75652	12.0143	6.06242	1.12378e-08	7.53527e-08	9.461	UP
RAPGEF1	1.75593	9.02433	7.95806	4.78251e-13	1.31722e-11	19.2339	UP
SOAT1	1.74843	8.4757	6.87671	1.7376e-10	1.86065e-09	13.5001	UP
MMP14	1.74341	11.3789	3.87493	0.000161602	0.000453706	0.311529	UP
PSMB10	1.73932	9.14594	7.7098	1.90855e-12	4.06573e-11	17.8862	UP
CYB5R4	1.73462	8.04575	7.08667	5.69312e-11	6.89361e-10	14.5837	UP
CLCN7	1.73381	8.95608	7.758	1.46068e-12	3.28259e-11	18.1466	UP
ARHGDIA	1.73365	12.4514	4.72084	5.52257e-06	2.06813e-05	3.50647	UP
PLAT	1.73329	9.60771	3.88774	0.000154079	0.000434105	0.356228	UP
MYO1E	1.73234	13.6311	4.11757	6.43135e-05	0.000194394	1.17795	UP
ARL6IP1	1.73228	12.1312	5.77138	4.65674e-08	2.70766e-07	8.08856	UP
PLA2G7	1.73225	8.58075	7.30169	1.78809e-11	2.53193e-10	15.7094	UP
OAS1	1.729	8.05036	8.42164	3.46455e-14	1.63527e-12	21.7922	UP
DOK2	1.72837	7.52846	8.37209	4.59715e-14	2.04174e-12	21.5164	UP
SH3TC1	1.72632	7.12789	7.93112	5.56164e-13	1.4777e-11	19.0869	UP
BCL2A1	1.72474	6.32787	5.16327	7.94535e-07	3.50294e-06	5.36027	UP
ADM	1.72224	7.67638	7.61617	3.20257e-12	6.13791e-11	17.3824	UP
DNASE1L3	1.72074	5.89191	3.24562	0.00145822	0.00340601	-1.73219	UP
CA2	1.7201	6.92341	8.05914	2.70991e-13	8.42802e-12	19.7874	UP
EPHX1	1.71889	8.14712	6.91472	1.42139e-10	1.55385e-09	13.6951	UP
HSD17B4	1.71888	12.24	5.42898	2.35452e-07	1.16096e-06	6.52802	UP
LILRB1	1.71543	7.36526	6.40507	2.0086e-09	1.62361e-08	11.1268	UP
SEL1L3	1.71352	7.91648	8.12682	1.85003e-13	6.18525e-12	20.1593	UP
VAV1	1.71278	7.4894	8.33452	5.6951e-14	2.4136e-12	21.3076	UP
PARP12	1.71243	9.04606	7.01498	8.34756e-11	9.74503e-10	14.212	UP
TSPAN15	1.71215	7.51428	6.66539	5.2573e-10	4.97851e-09	12.4259	UP
LITAF	1.70795	12.5987	5.833	3.45772e-08	2.0767e-07	8.37571	UP
P2RX4	1.69997	8.67668	7.94923	5.0251e-13	1.37012e-11	19.1858	UP
TANK	1.69791	9.67073	5.60927	1.01034e-07	5.38072e-07	7.34212	UP
GLB1	1.69604	8.67723	7.0617	6.5063e-11	7.79202e-10	14.454	UP
UNC93B1	1.69564	8.10649	5.69332	6.7726e-08	3.77909e-07	7.72746	UP
IL1RN	1.69425	7.38515	7.66531	2.44144e-12	4.97211e-11	17.6465	UP
PRG4	1.69249	6.93692	1.42043	0.15765	0.221305	-5.78789	NOT
ACADVL	1.69098	12.7364	5.19945	6.74739e-07	3.02352e-06	5.51699	UP
TLR2	1.69024	8.57642	4.98634	1.74834e-06	7.1991e-06	4.60493	UP
IQGAP2	1.68952	8.34049	7.50813	5.80155e-12	1.00386e-10	16.8042	UP
MX1	1.68827	10.212	4.96178	1.94786e-06	7.92845e-06	4.50156	UP
TNFRSF1A	1.68767	10.9722	5.33853	3.57705e-07	1.69769e-06	6.12613	UP
PSMB8	1.68258	8.26533	5.96791	1.79068e-08	1.14398e-07	9.0109	UP
SLC25A5	1.67882	11.5236	5.78467	4.36794e-08	2.56076e-07	8.1503	UP
GALNT1	1.67574	10.2151	4.27937	3.40502e-05	0.000108277	1.77864	UP
ITGA5	1.66985	10.1261	4.81801	3.64231e-06	1.41233e-05	3.90352	UP
TXN	1.66925	12.9334	4.21244	4.43864e-05	0.000138726	1.52799	UP
STAT1	1.66884	11.1904	6.38698	2.20245e-09	1.75671e-08	11.0376	UP
COLEC12	1.66131	9.16999	5.89678	2.53604e-08	1.56052e-07	8.67488	UP
ARL4C	1.65931	8.16492	6.58324	8.04847e-10	7.19699e-09	12.013	UP
PLA2G15	1.65883	8.10242	8.32116	6.14547e-14	2.55941e-12	21.2334	UP
ATP6AP2	1.65823	15.6311	4.00368	9.95978e-05	0.00029089	0.766046	UP
CARD8	1.65794	8.1894	7.54118	4.83888e-12	8.60277e-11	16.9807	UP
APMAP	1.65521	9.3876	6.58391	8.02076e-10	7.17754e-09	12.0163	UP
RPL12	1.65426	33.1216	2.52124	0.0127859	0.0246818	-3.69241	UP
PLEKHO1	1.65418	9.31485	5.7236	5.85885e-08	3.32158e-07	7.86715	UP
GRINA	1.65113	8.351	7.99713	3.84092e-13	1.11396e-11	19.4475	UP
ARAP1	1.64908	9.18657	5.06632	1.22668e-06	5.21891e-06	4.94412	UP
SASH3	1.64388	7.52188	8.11893	1.93429e-13	6.41354e-12	20.1159	UP
MIF	1.64346	14.6524	2.54525	0.0119751	0.0232547	-3.63455	UP
DPYD	1.64318	9.63345	5.9627	1.83707e-08	1.16928e-07	8.98619	UP
FGF7	1.63821	8.93919	2.15568	0.0327742	0.0574191	-4.51066	NOT
C20orf24	1.63417	9.61603	6.76245	3.16824e-10	3.1751e-09	12.9172	UP
NINJ1	1.63073	9.81623	6.08281	1.0158e-08	6.89961e-08	9.55864	UP
CYP1B1	1.62476	8.28881	6.75231	3.34087e-10	3.32595e-09	12.8657	UP
GSTK1	1.62254	10.5326	6.95101	1.1728e-10	1.31769e-09	13.8818	UP
ELMO1	1.60303	8.33217	7.56602	4.22126e-12	7.72143e-11	17.1136	UP
PTK2B	1.59513	7.4711	7.26157	2.22198e-11	3.05992e-10	15.4981	UP
PDIA4	1.59421	10.2611	5.20982	6.43803e-07	2.89716e-06	5.56201	UP
TMEM176A	1.5917	8.21847	6.37965	2.28613e-09	1.81503e-08	11.0015	UP
CIITA	1.58907	7.82092	6.85509	1.94745e-10	2.06333e-09	13.3894	UP
PTAFR	1.58794	6.97847	8.84178	3.08472e-15	2.97021e-13	24.1511	UP
AOAH	1.58705	8.25126	7.41676	9.56296e-12	1.50654e-10	16.318	UP
DPP4	1.585	6.89557	8.20339	1.19964e-13	4.39001e-12	20.5814	UP
NUPR1	1.58417	11.8604	4.10073	6.8648e-05	0.00020678	1.11646	UP
MDM2	1.58157	11.0482	6.24929	4.42139e-09	3.26678e-08	10.363	UP
VMP1	1.5776	15.487	3.30742	0.00118975	0.00282609	-1.54503	UP
SBNO2	1.57754	7.81588	5.31706	3.94782e-07	1.85537e-06	6.03141	UP
AMPD3	1.57428	7.28641	7.55071	4.592e-12	8.26147e-11	17.0317	UP
CLDN1	1.56738	7.96555	4.70532	5.89909e-06	2.19479e-05	3.44361	UP
ADGRF5	1.56491	7.90643	5.45513	2.08473e-07	1.04029e-06	6.64504	UP
DENND2D	1.56482	7.87458	7.81343	1.07315e-12	2.55772e-11	18.4468	UP
USF2	1.56395	10.6012	5.65554	8.11006e-08	4.41088e-07	7.55381	UP
IFIT2	1.56362	8.0847	3.8747	0.000161737	0.000453981	0.310743	UP
RUNX1	1.56006	9.09822	6.34263	2.75904e-09	2.13693e-08	10.8195	UP
CTSG	1.55927	6.18742	5.66537	7.73887e-08	4.23387e-07	7.59894	UP
CADM1	1.5587	7.40671	6.03337	1.29738e-08	8.57511e-08	9.32218	UP
CD33	1.55854	7.27124	8.51352	2.04747e-14	1.15156e-12	22.305	UP
GPR183	1.55707	7.52095	7.76227	1.42645e-12	3.22116e-11	18.1697	UP
CAPZB	1.55696	12.1409	6.58778	7.86203e-10	7.05122e-09	12.0357	UP
C3	1.55363	10.1609	2.33259	0.0210581	0.0388021	-4.12946	UP
IL1B	1.55308	7.90263	5.24369	5.52035e-07	2.52347e-06	5.70955	UP
CALCRL	1.55291	10.8195	2.23813	0.0267509	0.04792	-4.33649	UP
EZR	1.54987	9.50284	5.78964	4.26447e-08	2.50936e-07	8.17342	UP
XAF1	1.54877	9.26922	4.90337	2.5155e-06	1.00487e-05	4.25706	UP
XPO6	1.54433	9.40048	8.71733	6.33736e-15	4.85837e-13	23.4487	UP
PPIA	1.54223	33.4571	2.26344	0.0251067	0.0453186	-4.28179	UP
RAP1B	1.5394	13.1275	3.89043	0.000152541	0.000429871	0.365641	UP
IL10RB	1.53906	8.71735	8.12096	1.91232e-13	6.3758e-12	20.127	UP
BAX	1.53698	9.34692	5.9826	1.66605e-08	1.07233e-07	9.08057	UP
TSPAN14	1.53658	8.23061	7.89996	6.62132e-13	1.70287e-11	18.9171	UP
FYN	1.53494	8.38048	5.20102	6.69975e-07	3.00552e-06	5.52379	UP
SDS	1.53272	7.18211	6.40123	2.04833e-09	1.65128e-08	11.1079	UP
SMCO4	1.52914	7.97431	6.53072	1.05525e-09	9.13085e-09	11.7504	UP
ASAP1	1.52428	9.52301	5.9715	1.75945e-08	1.1256e-07	9.02789	UP
GPSM3	1.52298	8.05581	7.49561	6.2137e-12	1.05187e-10	16.7374	UP
RNF13	1.52251	10.5885	5.04479	1.34992e-06	5.67703e-06	4.85245	UP
NECAP2	1.52081	10.1916	7.22247	2.7444e-11	3.65627e-10	15.2929	UP
SLC8B1	1.51936	8.33036	8.86726	2.66091e-15	2.69132e-13	24.2953	UP
MZB1	1.50743	6.08245	5.81454	3.78109e-08	2.25293e-07	8.28947	UP
GNA15	1.5067	7.40852	8.76368	4.84821e-15	4.01298e-13	23.71	UP
SAMSN1	1.50633	7.4867	8.05156	2.82817e-13	8.59593e-12	19.7457	UP
RNH1	1.50621	11.3115	4.42852	1.86676e-05	6.25684e-05	2.34811	UP
UBA52	1.50309	30.9004	2.30373	0.0226723	0.041434	-4.19356	UP
ACVRL1	1.50288	7.32973	6.455	1.55647e-09	1.29645e-08	11.3739	UP
PDIA6	1.50032	12.6794	4.45926	1.64637e-05	5.57716e-05	2.46733	UP
RENBP	1.50011	7.60497	8.45736	2.82442e-14	1.44635e-12	21.9913	UP
SLC11A2	1.4999	9.70174	4.86836	2.92933e-06	1.15598e-05	4.11154	NOT
LYVE1	1.4993	7.64545	5.70628	6.36566e-08	3.57356e-07	7.78718	NOT
CDKN1A	1.49851	12.3242	3.78952	0.0002214	0.000604942	0.0166697	NOT
IKZF1	1.49825	7.09585	7.47862	6.81948e-12	1.13841e-10	16.6469	NOT
MYO9B	1.49575	9.87761	5.70545	6.39093e-08	3.5844e-07	7.78336	NOT
GPX4	1.4955	17.1832	4.1421	5.84663e-05	0.000178333	1.26786	NOT
SNX6	1.49418	11.0185	5.90958	2.38245e-08	1.47582e-07	8.73519	NOT
DFNA5	1.49358	8.59821	6.53579	1.02807e-09	8.91488e-09	11.7757	NOT
ITGAL	1.49198	7.13711	8.29481	7.13937e-14	2.90302e-12	21.0873	NOT
APH1A	1.49065	9.58144	6.63457	6.1702e-10	5.73808e-09	12.2706	NOT
IL4I1	1.48629	7.15862	8.0174	3.42731e-13	1.02107e-11	19.5585	NOT
GALNT6	1.48612	6.88409	7.35856	1.31307e-11	1.95838e-10	16.0096	NOT
SKAP2	1.48562	8.65817	7.24746	2.39807e-11	3.25403e-10	15.424	NOT
XBP1	1.48356	11.1551	4.48797	1.46331e-05	5.01493e-05	2.57925	NOT
HIST1H2AJ	1.48324	6.18641	4.47559	1.53972e-05	5.25882e-05	2.53091	NOT
PLEKHM1	1.48126	8.22946	8.45111	2.92729e-14	1.46124e-12	21.9565	NOT
VAT1	1.48103	10.3559	5.77761	4.51917e-08	2.6385e-07	8.11747	NOT
LAMP1	1.48094	14.009	4.8391	3.32532e-06	1.29664e-05	3.99045	NOT
TFEC	1.47802	7.17749	5.84259	3.30068e-08	1.98834e-07	8.42056	NOT
PSMA6	1.47502	11.1223	4.29328	3.22132e-05	0.000102843	1.83112	NOT
IFI44L	1.47372	8.66762	4.2869	3.3043e-05	0.00010533	1.80705	NOT
HN1	1.47346	7.48601	6.81568	2.39638e-10	2.47578e-09	13.1881	NOT
DNMT1	1.46693	8.36702	8.1194	1.92917e-13	6.41354e-12	20.1185	NOT
FOS	1.46531	23.2458	0.550926	0.58254	0.653261	-6.63316	NOT
HIST1H2AI	1.4639	7.61292	4.46783	1.58956e-05	5.40298e-05	2.50067	NOT
BTG1	1.4623	10.4595	6.21983	5.12693e-09	3.73082e-08	10.2198	NOT
MAPK13	1.4571	7.25529	8.49118	2.32717e-14	1.26171e-12	22.1802	NOT
ITGB7	1.45705	6.88716	7.65037	2.65159e-12	5.29263e-11	17.5661	NOT
PLXNC1	1.45136	8.29995	5.64484	8.5335e-08	4.61443e-07	7.50478	NOT
HEXA	1.44846	10.8042	3.99704	0.000102141	0.000297595	0.742336	NOT
ARHGAP22	1.44618	8.48231	6.21798	5.17479e-09	3.76337e-08	10.2108	NOT
ATP2B1	1.44511	8.79638	6.41487	1.91064e-09	1.55592e-08	11.1753	NOT
CHST15	1.44361	8.53431	6.56881	8.67149e-10	7.67427e-09	11.9407	NOT
CFI	1.441	7.78109	5.26621	4.98191e-07	2.29565e-06	5.80804	NOT
ATP6V0A1	1.43757	10.3089	6.35365	2.60904e-09	2.03835e-08	10.8736	NOT
IL32	1.43165	8.565	3.67097	0.000339915	0.0008925	-0.383734	NOT
CXCL2	1.42853	6.51422	5.60679	1.02228e-07	5.4395e-07	7.33081	NOT
GATM	1.42075	8.40728	5.49399	1.73869e-07	8.80388e-07	6.81962	NOT
STMN1	1.42036	8.05964	6.10453	9.11927e-09	6.25767e-08	9.6629	NOT
MPDU1	1.41826	8.52153	7.18422	3.37275e-11	4.35562e-10	15.0925	NOT
RPL29	1.41623	21.3008	3.20901	0.00164286	0.00379657	-1.84164	NOT
SERPINB1	1.41222	9.67513	6.52231	1.10193e-09	9.51374e-09	11.7085	NOT
COX5A	1.4104	10.0676	5.97312	1.74548e-08	1.11867e-07	9.03558	NOT
VAC14	1.4071	7.68215	8.15486	1.57892e-13	5.49247e-12	20.3137	NOT
STAT2	1.40561	11.1131	6.54721	9.69331e-10	8.47883e-09	11.8327	NOT
LBR	1.40181	8.83375	6.59933	7.40596e-10	6.71645e-09	12.0936	NOT
TRAF3IP3	1.39866	6.92717	7.06704	6.32332e-11	7.59556e-10	14.4817	NOT
OAS2	1.39794	7.93854	7.79959	1.15914e-12	2.74095e-11	18.3717	NOT
GTF3A	1.3961	9.93692	5.47632	1.88848e-07	9.50242e-07	6.74012	NOT
IDH2	1.39484	8.74462	7.40172	1.03805e-11	1.61004e-10	16.2382	NOT
COMMD9	1.39341	7.92102	7.68469	2.19325e-12	4.54353e-11	17.7509	NOT
LFNG	1.39267	6.98932	7.11282	4.94911e-11	6.08452e-10	14.7198	NOT
BLVRA	1.39097	9.75244	5.8755	2.81304e-08	1.71345e-07	8.57483	NOT
PRKCH	1.38811	7.99345	7.36935	1.23819e-11	1.86519e-10	16.0667	NOT
PTGER4	1.38556	8.47748	6.99939	9.06994e-11	1.04866e-09	14.1314	NOT
SDC3	1.38267	7.82862	4.74151	5.05698e-06	1.90563e-05	3.59044	NOT
TUBA1B	1.38099	29.5919	2.0148	0.0457911	0.0771908	-4.79406	NOT
PARP4	1.3793	9.2832	7.05062	6.90266e-11	8.22578e-10	14.3966	NOT
STK17B	1.37605	9.51082	4.52971	1.23178e-05	4.28877e-05	2.74289	NOT
STARD7	1.37251	10.8955	6.03754	1.27091e-08	8.42793e-08	9.3421	NOT
SOCS3	1.37173	8.08025	4.39436	2.14486e-05	7.10195e-05	2.21639	NOT
KCTD12	1.36555	10.3872	3.75942	0.000247088	0.00066996	-0.0859802	NOT
NAGA	1.3647	8.47051	6.92676	1.33362e-10	1.46991e-09	13.757	NOT
TNFRSF21	1.36184	8.05269	7.22235	2.74615e-11	3.65627e-10	15.2923	NOT
DUSP6	1.35631	9.94074	3.91931	0.000136944	0.000389566	0.466849	NOT
CD209	1.35217	7.53276	5.62234	9.49607e-08	5.08655e-07	7.40183	NOT
NFKBIA	1.34684	12.2338	4.78486	4.20062e-06	1.61117e-05	3.76741	NOT
CEP170	1.34432	9.50018	5.14411	8.66083e-07	3.7989e-06	5.27762	NOT
HIST1H3I	1.34347	7.62309	5.61697	9.74111e-08	5.2016e-07	7.37729	NOT
ABCC3	1.34144	8.21732	7.08953	5.60652e-11	6.82307e-10	14.5986	NOT
CLTA	1.34071	11.9206	5.3508	3.38058e-07	1.61399e-06	6.1804	NOT
THBD	1.34011	8.05947	5.92211	2.24106e-08	1.39469e-07	8.79426	NOT
P2RX7	1.3391	7.28621	7.0885	5.63774e-11	6.85412e-10	14.5932	NOT
BOLA2B	1.3338	9.906	5.03083	1.43617e-06	6.00406e-06	4.79316	NOT
VPS8	1.32894	9.3696	4.76051	4.66251e-06	1.76973e-05	3.66789	NOT
CMTM6	1.32535	9.35266	5.44248	2.21123e-07	1.09569e-06	6.58839	NOT
HLA-F	1.32314	11.5138	5.75926	4.93662e-08	2.84701e-07	8.03228	NOT
C14orf159	1.32286	7.91237	8.20363	1.19798e-13	4.39001e-12	20.5828	NOT
DNPH1	1.32163	7.84644	6.68584	4.72675e-10	4.53204e-09	12.5291	NOT
S1PR1	1.3184	6.94536	5.93201	2.1351e-08	1.33844e-07	8.84102	NOT
OLFML2B	1.31782	8.92424	6.03362	1.29576e-08	8.56914e-08	9.32339	NOT
VAV3	1.31668	6.66656	9.66293	2.50622e-17	1.25383e-14	28.848	NOT
ETV5	1.31556	8.90118	4.944	2.106e-06	8.5174e-06	4.42691	NOT
KIAA0226L	1.3149	7.23192	8.18377	1.34062e-13	4.80231e-12	20.4731	NOT
BTK	1.31483	7.79408	7.95931	4.74915e-13	1.31103e-11	19.2408	NOT
LPL	1.31449	7.80039	5.28278	4.61899e-07	2.14815e-06	5.88065	NOT
BTG2	1.31321	9.21476	4.91068	2.43644e-06	9.75323e-06	4.28758	NOT
MERTK	1.31142	9.14115	6.43936	1.68613e-09	1.39346e-08	11.2963	NOT
TMEM123	1.31109	11.3278	5.10347	1.03921e-06	4.49927e-06	5.10298	NOT
MTMR14	1.31009	8.43607	8.80073	3.91281e-15	3.3639e-13	23.9191	NOT
FES	1.30848	6.95493	8.92965	1.85234e-15	2.16454e-13	24.6486	NOT
PNPLA6	1.30685	8.3003	6.43352	1.73717e-09	1.4272e-08	11.2675	NOT
PIM1	1.30643	8.33378	6.44652	1.62553e-09	1.34837e-08	11.3318	NOT
MCM5	1.30568	7.71268	8.3145	6.38294e-14	2.64004e-12	21.1965	NOT
PLOD1	1.30208	10.3238	3.8108	0.000204796	0.000562767	0.0896181	NOT
JUNB	1.30071	12.5592	2.24808	0.0260937	0.0468472	-4.31505	NOT
ISG15	1.30052	9.16746	4.19411	4.77051e-05	0.000148405	1.45988	NOT
MME	1.30002	6.31992	8.17583	1.40227e-13	4.97866e-12	20.4293	NOT
PAK1	1.29954	8.53453	7.42582	9.10191e-12	1.44908e-10	16.3661	NOT
WAS	1.2982	7.94777	8.01111	3.55076e-13	1.04748e-11	19.5241	NOT
PEPD	1.29559	9.42965	7.7381	1.6313e-12	3.55693e-11	18.039	NOT
CD80	1.29337	6.68059	7.20467	3.02095e-11	3.9565e-10	15.1995	NOT
CCL21	1.29285	6.51356	6.29045	3.59297e-09	2.7164e-08	10.5638	NOT
STK4	1.29163	9.59759	7.97682	4.3049e-13	1.20778e-11	19.3364	NOT
CCL13	1.28712	7.29711	4.16593	5.3275e-05	0.000164036	1.35561	NOT
NLRP3	1.2854	7.18135	10.049	2.53079e-18	3.38451e-15	31.0863	NOT
ADAM15	1.28213	8.15343	4.77592	4.36477e-06	1.66776e-05	3.73084	NOT
FBP1	1.27761	8.11351	6.26395	4.10667e-09	3.06435e-08	10.4345	NOT
ARPC4	1.27758	11.7138	4.45102	1.70285e-05	5.75069e-05	2.43532	NOT
MFNG	1.27747	7.38134	8.23181	1.0211e-13	3.87694e-12	20.7385	NOT
STAT5A	1.27746	8.5288	7.21473	2.86142e-11	3.78878e-10	15.2523	NOT
RAP2B	1.27658	8.14205	6.29614	3.49106e-09	2.64433e-08	10.5917	NOT
CCR2	1.27469	6.9541	5.50394	1.65958e-07	8.42461e-07	6.86442	NOT
EDNRB	1.27235	6.68258	7.40271	1.03245e-11	1.60342e-10	16.2435	NOT
TMEM9B	1.27174	9.33799	6.64158	5.94976e-10	5.58155e-09	12.3059	NOT
SH3BP2	1.27009	7.08613	5.63706	8.85508e-08	4.77294e-07	7.46914	NOT
SIGLEC9	1.26846	6.91326	8.86306	2.72664e-15	2.73482e-13	24.2715	NOT
COPE	1.26579	10.1581	4.84007	3.31135e-06	1.29233e-05	3.99447	NOT
CLIC2	1.26361	7.12092	7.28505	1.95674e-11	2.74172e-10	15.6217	NOT
LIMK1	1.2635	8.11545	8.72413	6.09316e-15	4.76216e-13	23.4871	NOT
KLF6	1.26251	11.5785	4.05071	8.32268e-05	0.000246911	0.935033	NOT
OSBPL8	1.26028	10.8832	2.40884	0.0172701	0.0324077	-3.95657	NOT
GOLM1	1.25721	7.92987	4.66686	6.94216e-06	2.54124e-05	3.28848	NOT
ATP6V0C	1.25533	8.7991	8.19502	1.2579e-13	4.54346e-12	20.5352	NOT
SUMO3	1.25419	10.5206	5.85752	3.07002e-08	1.85608e-07	8.49047	NOT
MX2	1.25392	7.02309	7.91158	6.20474e-13	1.61646e-11	18.9804	NOT
OGFRL1	1.25327	8.56592	5.96416	1.82398e-08	1.16156e-07	8.9931	NOT
CORO7	1.25186	7.50294	7.10162	5.2553e-11	6.43467e-10	14.6615	NOT
HIST1H2BD	1.24803	10.1039	4.07113	7.69494e-05	0.00022976	1.00889	NOT
RPS9	1.24644	34.6789	1.68314	0.0945196	0.144517	-5.38935	NOT
TLR4	1.24598	10.1863	5.67465	7.40392e-08	4.08029e-07	7.64158	NOT
KIFC3	1.24466	7.7199	5.48116	1.84626e-07	9.31333e-07	6.76187	NOT
ASPH	1.24448	11.2816	3.57449	0.000478359	0.00122605	-0.701822	NOT
EVI2B	1.24281	8.84444	6.46573	1.47329e-09	1.23143e-08	11.4271	NOT
HIGD2A	1.24161	8.82029	7.53364	5.04361e-12	8.91409e-11	16.9404	NOT
GMIP	1.24149	7.29655	8.01454	3.483e-13	1.0351e-11	19.5428	NOT
ARHGAP26	1.24137	8.01757	6.29856	3.44867e-09	2.61552e-08	10.6035	NOT
MBP	1.24028	8.467	6.39736	2.08909e-09	1.68189e-08	11.0888	NOT
IRF9	1.23697	9.87848	4.83907	3.32564e-06	1.29664e-05	3.99036	NOT
MMP8	1.23516	5.54047	5.89686	2.53498e-08	1.56052e-07	8.67529	NOT
IL4R	1.23362	9.38485	4.95147	2.03811e-06	8.25394e-06	4.45825	NOT
ADAM28	1.23322	8.31166	4.66302	7.05557e-06	2.57961e-05	3.27305	NOT
SYNGR2	1.23311	8.47737	5.73521	5.54153e-08	3.16404e-07	7.92083	NOT
CDH5	1.23248	7.10065	5.63881	8.78156e-08	4.73543e-07	7.47717	NOT
RGS19	1.23088	8.17788	7.51415	5.61289e-12	9.74845e-11	16.8364	NOT
MMP11	1.22977	6.81389	5.73703	5.49311e-08	3.13937e-07	7.92929	NOT
PPARG	1.228	7.07414	7.55403	4.50894e-12	8.1533e-11	17.0495	NOT
RGL1	1.22732	8.5389	7.92955	5.61095e-13	1.48752e-11	19.0783	NOT
FLII	1.22707	10.0832	4.30409	3.08518e-05	9.89165e-05	1.87199	NOT
ABCG1	1.22698	8.06159	4.15465	5.56752e-05	0.000170858	1.31402	NOT
SNX5	1.22578	9.20137	7.11054	5.00995e-11	6.15304e-10	14.7079	NOT
ACTR2	1.22514	14.5051	2.89123	0.00443397	0.00941055	-2.74592	NOT
ATP6V1G1	1.22409	11.6418	4.36021	2.46256e-05	8.03236e-05	2.08547	NOT
ATP5G2	1.22389	13.038	4.1867	4.91131e-05	0.000152409	1.43241	NOT
ACTR3	1.21975	17.6742	2.39043	0.0181249	0.0338743	-3.99879	NOT
HLA-DOA	1.21924	8.70655	6.54614	9.74698e-10	8.50723e-09	11.8274	NOT
PSD4	1.21767	6.61095	8.00658	3.64236e-13	1.06925e-11	19.4992	NOT
PFKL	1.2171	9.03401	5.16568	7.85942e-07	3.47014e-06	5.3707	NOT
CCL5	1.21622	8.99245	4.32337	2.85595e-05	9.20328e-05	1.94508	NOT
PSD3	1.2145	9.93119	2.68169	0.00818288	0.0164258	-3.29628	NOT
MYDGF	1.21425	9.8424	6.0377	1.26992e-08	8.42596e-08	9.34286	NOT
RBPJ	1.21062	11.3893	4.61986	8.46046e-06	3.04061e-05	3.10016	NOT
TM6SF1	1.2085	8.26972	5.39299	2.78222e-07	1.35246e-06	6.36757	NOT
MCOLN1	1.20808	7.99436	8.5068	2.12784e-14	1.18568e-12	22.2675	NOT
ATG3	1.20724	9.84255	6.20711	5.46483e-09	3.94569e-08	10.1581	NOT
IFNAR1	1.20645	8.97691	4.71898	5.56628e-06	2.0832e-05	3.49896	NOT
DOCK4	1.20168	8.33507	5.75841	4.95677e-08	2.85726e-07	8.02835	NOT
TAGLN2	1.1999	18.3049	1.64968	0.101194	0.152915	-5.44373	NOT
BLOC1S1	1.1988	10.4245	4.63529	7.92971e-06	2.86871e-05	3.16183	NOT
NEU1	1.19831	8.3304	8.32248	6.09929e-14	2.54953e-12	21.2408	NOT
PTPN22	1.19769	6.73372	7.56396	4.26942e-12	7.79768e-11	17.1026	NOT
CDV3	1.19749	11.8925	4.76247	4.62362e-06	1.75694e-05	3.67588	NOT
TAP1	1.19668	8.66821	7.11453	4.90409e-11	6.04151e-10	14.7287	NOT
RB1	1.19633	9.23494	4.2619	3.64998e-05	0.000115548	1.71292	NOT
DNM2	1.19582	9.58698	5.27053	4.8847e-07	2.25603e-06	5.82696	NOT
RHOG	1.19529	9.01384	7.5267	5.23954e-12	9.17893e-11	16.9033	NOT
RARRES1	1.19387	7.87057	6.16835	6.63496e-09	4.69203e-08	9.97041	NOT
GNA13	1.19193	9.18057	6.27329	3.91795e-09	2.94177e-08	10.48	NOT
RPS15	1.19073	19.869	2.96027	0.00359682	0.00777441	-2.55651	NOT
GDF15	1.18841	6.40369	6.26263	4.13422e-09	3.07933e-08	10.428	NOT
WDR11	1.18799	9.371	5.0843	1.13216e-06	4.85974e-06	5.02091	NOT
GNPDA1	1.18757	8.68152	8.24347	9.55729e-14	3.69877e-12	20.803	NOT
COX8A	1.1873	13.9133	3.49382	0.000633313	0.00158522	-0.962332	NOT
DDX41	1.1854	9.33863	5.04784	1.33176e-06	5.61633e-06	4.86542	NOT
ARHGAP25	1.18463	7.68465	7.82941	9.81755e-13	2.38715e-11	18.5335	NOT
INPP5D	1.18235	8.12312	7.9233	5.81057e-13	1.52734e-11	19.0443	NOT
LMAN2	1.18169	10.2756	4.51749	1.29564e-05	4.49145e-05	2.69486	NOT
LRRC15	1.18006	6.637	3.81885	0.000198824	0.000548361	0.117319	NOT
TBC1D2	1.1776	7.49883	8.78154	4.37244e-15	3.65464e-13	23.8108	NOT
CORO1B	1.17452	8.78148	6.97637	1.02508e-10	1.16726e-09	14.0125	NOT
ADAMDEC1	1.17265	6.56726	5.90159	2.47726e-08	1.52747e-07	8.69752	NOT
GUSB	1.16761	10.0877	5.48775	1.79022e-07	9.04957e-07	6.79153	NOT
IRF1	1.16634	7.98085	5.87775	2.78231e-08	1.69645e-07	8.58543	NOT
PIK3R5	1.16116	6.95982	6.41387	1.9205e-09	1.56289e-08	11.1703	NOT
IFIT3	1.161	7.33796	5.92503	2.20932e-08	1.37708e-07	8.80802	NOT
MITF	1.16079	7.65199	7.00458	8.8231e-11	1.02307e-09	14.1582	NOT
HEATR3	1.16027	7.20894	8.51595	2.01913e-14	1.15133e-12	22.3186	NOT
POSTN	1.16027	28.4544	0.575397	0.565923	0.637955	-6.61949	NOT
NAIP	1.15991	8.73489	4.05988	8.03506e-05	0.000239085	0.968151	NOT
CNPY3	1.15772	9.09865	5.61646	9.76461e-08	5.21183e-07	7.37497	NOT
SHTN1	1.15275	8.51947	7.66106	2.4995e-12	5.0397e-11	17.6236	NOT
GNPTAB	1.15264	8.84856	7.12977	4.51914e-11	5.63651e-10	14.8081	NOT
PSMB3	1.15186	11.9446	4.69964	6.04284e-06	2.24204e-05	3.42066	NOT
TMED9	1.15128	11.6692	3.4542	0.000725658	0.00179922	-1.08845	NOT
APBB1IP	1.14875	7.49889	8.23283	1.01523e-13	3.86686e-12	20.7441	NOT
SLC35B1	1.14759	8.946	5.98072	1.68156e-08	1.08173e-07	9.07162	NOT
RALA	1.14682	8.51832	5.78958	4.26566e-08	2.50936e-07	8.17315	NOT
HS3ST2	1.14257	8.06317	5.58148	1.15226e-07	6.03245e-07	7.21556	NOT
RNPEP	1.1397	8.38055	7.97876	4.25819e-13	1.19747e-11	19.3471	NOT
PPP4C	1.13795	8.68747	7.00147	8.96994e-11	1.0381e-09	14.1421	NOT
CD38	1.13599	6.16065	8.03993	3.01942e-13	9.10821e-12	19.682	NOT
IL6R	1.13597	6.86362	7.0967	5.39548e-11	6.59289e-10	14.6359	NOT
OAS3	1.13553	7.26482	7.39847	1.0566e-11	1.62985e-10	16.221	NOT
SLC31A1	1.13539	8.71797	7.55337	4.5254e-12	8.16607e-11	17.0459	NOT
HTATIP2	1.13501	8.26264	5.42408	2.40869e-07	1.18427e-06	6.50615	NOT
ATP1A1	1.13392	12.9475	3.42986	0.000788505	0.0019396	-1.16532	NOT
CLEC2B	1.13352	7.02457	4.47642	1.53446e-05	5.24851e-05	2.53416	NOT
CXCL11	1.13226	5.40801	4.27007	3.53344e-05	0.000112094	1.74362	NOT
ST3GAL1	1.13007	8.27401	7.29589	1.84519e-11	2.6036e-10	15.6788	NOT
CD69	1.12862	6.78442	4.69876	6.06548e-06	2.24964e-05	3.4171	NOT
UBE2L6	1.12846	9.39689	6.67632	4.96691e-10	4.73707e-09	12.481	NOT
DYSF	1.1271	6.87884	7.83055	9.75537e-13	2.37684e-11	18.5397	NOT
GABARAP	1.12663	15.9736	3.52877	0.000561132	0.00141619	-0.850073	NOT
IL6	1.12602	6.66683	3.02701	0.00292807	0.00644872	-2.36966	NOT
HIST1H1E	1.12593	12.692	2.88945	0.00445772	0.00945929	-2.75075	NOT
CA12	1.12447	7.99077	3.99178	0.000104204	0.000302946	0.723532	NOT
PRR5L	1.12398	6.91553	6.70966	4.1749e-10	4.05562e-09	12.6495	NOT
ACSL5	1.12367	7.40991	9.03925	9.78657e-16	1.47239e-13	25.2712	NOT
CBFB	1.12037	9.74195	5.37178	3.06883e-07	1.47805e-06	6.27335	NOT
PSTPIP1	1.12013	6.89329	6.28946	3.61093e-09	2.72826e-08	10.559	NOT
EIF5A	1.11661	12.0263	3.86461	0.000167912	0.000469668	0.275621	NOT
DHRS9	1.11628	6.51924	8.13943	1.72277e-13	5.85742e-12	20.2287	NOT
IGFLR1	1.11482	7.15134	7.92173	5.86194e-13	1.53713e-11	19.0357	NOT
GRAMD4	1.11313	7.37182	6.55173	9.47039e-10	8.30799e-09	11.8553	NOT
LILRB5	1.11167	6.59417	6.9235	1.35687e-10	1.4928e-09	13.7402	NOT
CLEC11A	1.10723	7.49272	4.26254	3.64078e-05	0.000115347	1.71531	NOT
ECM1	1.10668	8.0505	5.07724	1.16842e-06	5.00109e-06	4.99072	NOT
NTAN1	1.10601	9.07697	5.7251	5.81687e-08	3.30401e-07	7.87408	NOT
NRIP3	1.10577	6.9404	6.38166	2.26286e-09	1.80012e-08	11.0114	NOT
CSF3R	1.10535	6.48992	7.26072	2.23216e-11	3.07043e-10	15.4937	NOT
SELPLG	1.10349	7.46247	5.13929	8.85029e-07	3.86791e-06	5.25687	NOT
IRF5	1.10313	6.90984	6.08654	9.97168e-09	6.78458e-08	9.57652	NOT
STARD3	1.10174	7.56834	7.33098	1.52534e-11	2.22533e-10	15.8639	NOT
SLC36A1	1.10019	7.90347	7.92326	5.81192e-13	1.52734e-11	19.0441	NOT
NUMB	1.09967	9.14995	6.4495	1.60092e-09	1.33255e-08	11.3466	NOT
HK2	1.09873	8.06428	5.46336	2.00621e-07	1.00444e-06	6.68196	NOT
SIGLEC1	1.09806	6.86115	7.02024	8.11711e-11	9.50365e-10	14.2392	NOT
DEPTOR	1.09443	7.18531	6.75839	3.23627e-10	3.22715e-09	12.8965	NOT
VNN2	1.09391	6.92493	4.45957	1.64427e-05	5.57163e-05	2.46854	NOT
CYB5A	1.09315	9.99606	4.58421	9.8213e-06	3.48084e-05	2.95824	NOT
PARP1	1.09088	8.72131	6.67744	4.93806e-10	4.71328e-09	12.4866	NOT
KIAA0100	1.08995	9.84709	4.94024	2.14101e-06	8.6561e-06	4.41115	NOT
CLEC10A	1.08976	6.23393	6.43428	1.73045e-09	1.42363e-08	11.2712	NOT
VNN1	1.08664	6.9082	7.47705	6.8784e-12	1.14665e-10	16.6385	NOT
ATP5B	1.08233	15.2927	4.11948	6.38386e-05	0.000193056	1.18494	NOT
FSCN1	1.08158	8.87755	5.16112	8.02253e-07	3.53438e-06	5.35101	NOT
P4HA1	1.08034	10.051	3.45036	0.000735247	0.0018205	-1.1006	NOT
CCL23	1.07896	5.03194	6.47727	1.3887e-09	1.16476e-08	11.4844	NOT
CAPN1	1.07786	9.02497	4.7107	5.76568e-06	2.15047e-05	3.46541	NOT
TMEM140	1.07672	8.26021	7.74512	1.56899e-12	3.43978e-11	18.077	NOT
BIRC3	1.07634	7.80497	6.26877	4.00822e-09	2.99645e-08	10.458	NOT
DCSTAMP	1.07373	5.92431	8.57399	1.44706e-14	9.01097e-13	22.6435	NOT
PTPRO	1.07304	8.1561	6.20217	5.60172e-09	4.02762e-08	10.1341	NOT
RAB20	1.07124	7.84067	5.8731	2.84605e-08	1.73268e-07	8.56357	NOT
IMPDH1	1.071	7.98676	5.67155	7.51436e-08	4.12981e-07	7.62731	NOT
RSAD2	1.07062	6.78321	4.02507	9.18017e-05	0.00027055	0.842729	NOT
OS9	1.06976	14.0325	3.07888	0.00248965	0.00556047	-2.2219	NOT
GADD45B	1.06908	10.8988	2.1563	0.0327245	0.0573907	-4.50937	NOT
ADIPOR1	1.06737	10.0446	5.73882	5.44615e-08	3.11993e-07	7.93757	NOT
PTDSS1	1.06697	9.73621	5.94259	2.02741e-08	1.28027e-07	8.89099	NOT
GCLC	1.06651	7.77465	6.8964	1.56602e-10	1.69654e-09	13.601	NOT
LAMTOR2	1.0656	8.59216	4.88904	2.6775e-06	1.06217e-05	4.19742	NOT
TMEM51	1.06545	7.62975	8.14903	1.63176e-13	5.62748e-12	20.2816	NOT
TDP2	1.06512	8.7032	4.54503	1.15603e-05	4.05183e-05	2.80322	NOT
SDF2L1	1.06497	8.11116	5.55545	1.30286e-07	6.7417e-07	7.09731	NOT
BCL3	1.06467	7.16889	6.19621	5.77161e-09	4.14234e-08	10.1052	NOT
YARS	1.06446	8.59332	6.33093	2.92765e-09	2.25014e-08	10.762	NOT
ARHGAP15	1.06413	7.60761	6.22055	5.10841e-09	3.71959e-08	10.2233	NOT
ATP6V1H	1.06161	8.80115	5.61785	9.7005e-08	5.18451e-07	7.38131	NOT
LRCH4	1.06146	7.55186	5.47306	1.91744e-07	9.63602e-07	6.72549	NOT
HNRNPF	1.06121	10.0391	4.85771	3.06784e-06	1.20511e-05	4.06741	NOT
ZDHHC7	1.05949	9.02275	7.56934	4.14502e-12	7.6051e-11	17.1313	NOT
ST3GAL6	1.05949	8.10973	4.76759	4.52334e-06	1.72397e-05	3.6968	NOT
MXRA5	1.05832	9.35956	3.10391	0.0023006	0.00516895	-2.14983	NOT
PTBP3	1.0579	9.64159	6.69332	4.54615e-10	4.37821e-09	12.5669	NOT
CD300C	1.05547	6.97622	9.58524	3.9675e-17	1.59176e-14	28.3996	NOT
ATP5H	1.05544	14.5489	2.88609	0.00450292	0.00954848	-2.75986	NOT
LSM4	1.05484	9.57759	5.94211	2.03221e-08	1.28263e-07	8.88871	NOT
ENTPD1	1.05427	9.48816	3.38927	0.000904807	0.0021912	-1.29251	NOT
FCGR3B	1.05418	9.06233	3.73959	0.00026553	0.000713693	-0.153244	NOT
TUBB3	1.05348	6.99039	6.53838	1.01448e-09	8.8225e-09	11.7886	NOT
CD81	1.05063	20.7251	2.44551	0.0156738	0.0296807	-3.87161	NOT
GBA	1.04492	8.35824	6.26262	4.13443e-09	3.07933e-08	10.428	NOT
FAM105A	1.04473	7.16746	7.12746	4.57562e-11	5.6741e-10	14.7961	NOT
EDEM2	1.04342	7.75497	6.95095	1.17315e-10	1.31769e-09	13.8815	NOT
CD72	1.042	6.97443	6.6206	6.63362e-10	6.10174e-09	12.2004	NOT
ABCC10	1.04107	9.2716	5.21653	6.24515e-07	2.82263e-06	5.59119	NOT
PRR13	1.04008	9.04255	5.17847	7.41859e-07	3.29362e-06	5.42605	NOT
EPHB2	1.03914	6.60438	6.36551	2.45649e-09	1.93244e-08	10.9319	NOT
PRDM1	1.03857	7.11668	7.55428	4.50295e-12	8.1533e-11	17.0507	NOT
HIST1H3D	1.03796	8.05722	3.85759	0.000172337	0.000480819	0.251237	NOT
MAN1A1	1.0375	8.89739	4.61618	8.59217e-06	3.08334e-05	3.08546	NOT
DAPP1	1.03746	6.29952	6.36408	2.47451e-09	1.94534e-08	10.9248	NOT
POU2AF1	1.03702	6.1837	4.66087	7.11987e-06	2.60154e-05	3.26441	NOT
LTBR	1.03603	9.0597	5.02597	1.46742e-06	6.12409e-06	4.77255	NOT
C4B	1.03436	8.44019	3.11917	0.00219192	0.0049508	-2.10563	NOT
GZMB	1.03191	6.41617	8.21587	1.1177e-13	4.18982e-12	20.6504	NOT
DDOST	1.03063	12.2699	4.19771	4.70355e-05	0.000146436	1.47323	NOT
ETNK1	1.02833	8.66239	5.46825	1.96103e-07	9.83868e-07	6.70386	NOT
SLC2A9	1.02761	6.77427	8.47833	2.50496e-14	1.32642e-12	22.1084	NOT
KMO	1.02759	6.04072	8.3515	5.17001e-14	2.23033e-12	21.4019	NOT
MANBA	1.02661	8.98929	5.44055	2.23118e-07	1.10421e-06	6.57975	NOT
EDEM1	1.02578	8.25164	5.84723	3.22722e-08	1.94603e-07	8.44228	NOT
KCNJ5	1.02524	7.42982	6.74207	3.52485e-10	3.50042e-09	12.8137	NOT
GSAP	1.02498	7.38857	6.94429	1.21533e-10	1.35693e-09	13.8472	NOT
SEC14L1	1.02358	8.27716	4.7525	4.82517e-06	1.82399e-05	3.63519	NOT
AUP1	1.02182	9.43836	6.32145	3.07165e-09	2.3548e-08	10.7156	NOT
SPHK1	1.02144	6.44411	5.60665	1.02293e-07	5.44058e-07	7.33019	NOT
PAPSS2	1.02067	8.54658	5.85184	3.15579e-08	1.90582e-07	8.46388	NOT
AP2A2	1.01987	8.3571	5.26371	5.03904e-07	2.31931e-06	5.7971	NOT
TMBIM4	1.01818	13.0728	3.86933	0.000164994	0.000462259	0.292054	NOT
PLOD3	1.01554	7.72482	7.02918	7.73947e-11	9.10579e-10	14.2854	NOT
DDX39A	1.01509	8.49959	6.78789	2.77282e-10	2.82111e-09	13.0465	NOT
CAP1	1.01421	20.4934	2.67775	0.008275	0.0165831	-3.30627	NOT
RAB8A	1.01367	9.09342	5.15477	8.25516e-07	3.6342e-06	5.3236	NOT
MMD	1.0127	7.60439	6.92355	1.35648e-10	1.4928e-09	13.7405	NOT
TNFSF8	1.01204	6.92586	6.42453	1.81882e-09	1.48819e-08	11.223	NOT
IL7R	1.01148	7.06647	3.61278	0.000418031	0.00108156	-0.576431	NOT
GRK6	1.01031	7.53594	7.27371	2.08067e-11	2.89179e-10	15.562	NOT
SP140	1.00884	6.26279	8.39712	3.98537e-14	1.83785e-12	21.6556	NOT
YIF1B	1.0088	7.44775	5.35324	3.3428e-07	1.59722e-06	6.1912	NOT
SSR1	1.00851	11.2475	3.82452	0.000194723	0.000538035	0.136837	NOT
DSC2	1.00829	7.8579	6.69595	4.48426e-10	4.32819e-09	12.5801	NOT
CDCP1	1.0081	6.79071	7.89873	6.66706e-13	1.71098e-11	18.9104	NOT
OGFR	1.00749	8.04842	7.39939	1.05132e-11	1.62854e-10	16.2259	NOT
TMED5	1.00685	9.48256	6.5682	8.69865e-10	7.69265e-09	11.9377	NOT
SREBF1	1.0064	6.94734	6.79546	2.66483e-10	2.71813e-09	13.0851	NOT
LRMP	1.00569	7.07717	8.76298	4.86786e-15	4.01298e-13	23.7061	NOT
LRRC8D	1.00485	7.65478	7.28586	1.94819e-11	2.73292e-10	15.626	NOT
TMEM50A	1.00428	11.2553	4.60019	9.18727e-06	3.28048e-05	3.02173	NOT
FLVCR2	1.00411	7.02122	7.55695	4.43728e-12	8.05537e-11	17.065	NOT
CMKLR1	1.00204	9.05308	4.72395	5.44996e-06	2.04221e-05	3.51909	NOT
OSBPL3	1.00156	7.01608	7.82312	1.01677e-12	2.45247e-11	18.4993	NOT
ATP13A1	0.999472	7.70637	7.23152	2.6136e-11	3.51871e-10	15.3403	NOT
HERPUD1	0.998171	11.0577	3.27573	0.00132107	0.00311223	-1.64139	NOT
ALDH1A2	0.99646	7.83038	3.68573	0.000322418	0.000850083	-0.334453	NOT
PLIN3	0.9909	9.08972	5.14398	8.66588e-07	3.79973e-06	5.27706	NOT
TBC1D9B	0.990241	8.67834	5.21303	6.34501e-07	2.86024e-06	5.57597	NOT
SIGLEC7	0.987719	6.59143	8.87303	2.57341e-15	2.67151e-13	24.3279	NOT
SLC28A3	0.986717	5.93824	4.89841	2.57045e-06	1.02613e-05	4.23641	NOT
HYAL2	0.984946	7.34597	4.17211	5.20028e-05	0.000160406	1.37842	NOT
HIST1H2AD	0.983813	8.09743	3.9242	0.000134453	0.000383568	0.48408	NOT
TYK2	0.983203	8.32465	5.99175	1.59276e-08	1.02791e-07	9.12402	NOT
OPN3	0.982281	7.38368	6.4222	1.84056e-09	1.50394e-08	11.2115	NOT
IL16	0.982279	7.16005	6.76434	3.13702e-10	3.15168e-09	12.9268	NOT
CRTAC1	0.98159	10.0768	2.10751	0.0368103	0.0636198	-4.60959	NOT
EIF4EBP1	0.97597	7.05774	6.37601	2.32891e-09	1.84292e-08	10.9836	NOT
PCK2	0.975324	7.54339	7.34465	1.41625e-11	2.09604e-10	15.9361	NOT
WIPF1	0.975233	9.83157	4.75745	4.72412e-06	1.78916e-05	3.65537	NOT
PMP22	0.974265	11.3276	3.64023	0.000379281	0.000988529	-0.485856	NOT
OSM	0.9736	5.89646	5.78634	4.3329e-08	2.5427e-07	8.15807	NOT
AGPS	0.973484	8.97727	6.07955	1.03234e-08	6.99226e-08	9.54302	NOT
APRT	0.972274	8.60687	5.32708	3.7703e-07	1.77819e-06	6.0756	NOT
VDAC1	0.971609	10.0354	3.44616	0.000745875	0.00184491	-1.11389	NOT
MOXD1	0.97004	6.06646	5.10175	1.04725e-06	4.53082e-06	5.09559	NOT
DERA	0.969873	8.19535	6.6866	4.70794e-10	4.51872e-09	12.5329	NOT
PIM2	0.969008	6.97852	5.92619	2.19674e-08	1.36995e-07	8.81354	NOT
NSMAF	0.968775	8.96456	5.85963	3.03866e-08	1.83971e-07	8.50037	NOT
RPL36	0.967271	21.6352	1.78123	0.0769882	0.121845	-5.22391	NOT
NUP62	0.967081	8.3928	6.65061	5.67716e-10	5.34247e-09	12.3514	NOT
HDC	0.966885	5.64984	4.70053	6.02028e-06	2.23435e-05	3.42423	NOT
HIST1H4L	0.964419	7.26174	3.3219	0.00113392	0.00270576	-1.50076	NOT
ARHGEF1	0.96429	7.76311	4.50941	1.33964e-05	4.63066e-05	2.66312	NOT
NANS	0.964043	8.58651	5.75392	5.06509e-08	2.91412e-07	8.0075	NOT
HSPA6	0.962232	8.47929	5.07803	1.16429e-06	4.98521e-06	4.99411	NOT
SPG11	0.961233	9.1777	5.60616	1.02533e-07	5.44612e-07	7.32794	NOT
HIST1H2BO	0.960743	7.57274	4.42953	1.85902e-05	6.23438e-05	2.35205	NOT
MLEC	0.960375	9.67567	6.01158	1.44457e-08	9.42375e-08	9.21836	NOT
RIN3	0.959005	7.73345	5.7486	5.19625e-08	2.9853e-07	7.98285	NOT
ZFYVE16	0.958378	8.69331	4.80767	3.8083e-06	1.47196e-05	3.86098	NOT
GIMAP5	0.956919	7.72079	6.69328	4.54699e-10	4.37821e-09	12.5667	NOT
NECTIN2	0.955843	7.80223	5.5722	1.20387e-07	6.27535e-07	7.17338	NOT
HIST1H3C	0.955565	6.77033	4.15749	5.50612e-05	0.000169147	1.32448	NOT
BAZ1A	0.955514	7.68279	8.15416	1.58512e-13	5.49814e-12	20.3099	NOT
CFLAR	0.952936	12.2304	3.60037	0.000436748	0.00112708	-0.61719	NOT
APEX1	0.949639	10.1077	4.41674	1.95845e-05	6.54048e-05	2.30262	NOT
SH3BP1	0.946429	6.31935	8.47431	2.56327e-14	1.33556e-12	22.0859	NOT
CXorf21	0.943075	7.16369	6.93861	1.25249e-10	1.3894e-09	13.8179	NOT
POMP	0.942511	10.4329	3.53051	0.000557742	0.00140881	-0.844448	NOT
SGPL1	0.941466	8.05035	7.52077	5.41289e-12	9.44197e-11	16.8717	NOT
IFIT1	0.941166	8.77412	3.55452	0.00051298	0.00130726	-0.766758	NOT
TBC1D22A	0.938916	8.12795	7.45159	7.90652e-12	1.28079e-10	16.503	NOT
PSME1	0.937772	11.0639	4.5942	9.42012e-06	3.35148e-05	2.99792	NOT
PAPSS1	0.936789	9.80731	4.0329	8.90968e-05	0.000263094	0.870874	NOT
CXCL1	0.936634	6.76497	5.77756	4.52027e-08	2.6385e-07	8.11724	NOT
HOMER3	0.936123	8.05075	6.48454	1.33791e-09	1.12846e-08	11.5204	NOT
TRAF3	0.935933	7.20532	7.47043	7.13243e-12	1.1792e-10	16.6033	NOT
CKS2	0.935042	6.13539	6.92931	1.31575e-10	1.45154e-09	13.7701	NOT
ZFP36	0.933889	9.64254	2.25667	0.0255377	0.0459814	-4.29647	NOT
SUSD6	0.933714	8.61091	4.91208	2.4217e-06	9.70614e-06	4.29338	NOT
GCNT1	0.933503	7.2697	5.78011	4.46506e-08	2.6104e-07	8.12909	NOT
KIAA1551	0.932766	9.05076	4.07439	7.59897e-05	0.000227007	1.02071	NOT
DEF6	0.931547	6.8537	8.21044	1.15267e-13	4.28194e-12	20.6204	NOT
LAMA4	0.931342	10.0672	2.40319	0.0175284	0.0328412	-3.96955	NOT
SND1	0.930642	11.1489	4.00962	9.73697e-05	0.000285075	0.787327	NOT
SECTM1	0.929625	6.38206	6.86386	1.85948e-10	1.98234e-09	13.4343	NOT
TNFRSF17	0.928025	4.68133	4.1151	6.49332e-05	0.00019607	1.16891	NOT
PCNA	0.927769	8.83713	3.96457	0.000115506	0.000333629	0.626735	NOT
GNB2	0.926853	9.70571	3.69568	0.000311104	0.000824405	-0.301128	NOT
POLR2L	0.926822	10.2797	3.48766	0.000646916	0.00161508	-0.982033	NOT
AMDHD2	0.926378	7.03761	6.03577	1.28207e-08	8.49726e-08	9.33365	NOT
BLNK	0.924777	7.05926	7.4709	7.11391e-12	1.17776e-10	16.6058	NOT
B4GALT1	0.92421	8.42387	6.06526	1.10808e-08	7.45078e-08	9.47459	NOT
ST3GAL5	0.92395	7.49805	7.69104	2.11753e-12	4.42476e-11	17.7851	NOT
IL18	0.923111	8.45118	4.00502	9.90898e-05	0.000289688	0.770856	NOT
TNFSF13	0.922209	8.1166	3.9069	0.000143448	0.000406628	0.423297	NOT
EGFL7	0.921631	7.11351	3.8816	0.000157643	0.000443523	0.334784	NOT
GSR	0.921417	8.07895	6.11565	8.62869e-09	5.96867e-08	9.71636	NOT
SERF2	0.920187	31.7303	1.36143	0.17551	0.242114	-5.86839	NOT
RPS15A	0.919452	39.5937	0.894658	0.372466	0.451643	-6.38708	NOT
SLAMF7	0.919164	6.59005	5.66819	7.63578e-08	4.18317e-07	7.61187	NOT
PTPRJ	0.916791	8.0055	4.41212	1.99568e-05	6.66112e-05	2.28476	NOT
ACE	0.916547	5.81513	8.14499	1.66948e-13	5.74109e-12	20.2594	NOT
ARHGEF3	0.916167	7.45912	7.44043	8.40386e-12	1.35407e-10	16.4437	NOT
ATOX1	0.915407	9.30922	5.0378	1.39246e-06	5.84162e-06	4.82275	NOT
PDK4	0.9143	8.64257	4.45204	1.69573e-05	5.72952e-05	2.43929	NOT
ACAP1	0.913355	7.00878	6.76018	3.20611e-10	3.19973e-09	12.9056	NOT
GNG10	0.912403	10.3418	3.50212	0.000615424	0.00154285	-0.935762	NOT
SELE	0.912346	6.10309	4.3768	2.30295e-05	7.55678e-05	2.14898	NOT
DENND3	0.911928	8.38799	4.65046	7.43928e-06	2.70675e-05	3.22262	NOT
PPIF	0.911592	6.99098	6.49972	1.23762e-09	1.05347e-08	11.5959	NOT
HIST1H2AL	0.909701	6.9026	2.99846	0.00319868	0.00698844	-2.45003	NOT
CR1	0.908587	6.88551	5.51648	1.56479e-07	7.98721e-07	6.92101	NOT
RXRA	0.908427	8.49844	5.01177	1.56265e-06	6.49227e-06	4.71237	NOT
IFI35	0.908375	8.06896	7.22881	2.65216e-11	3.56266e-10	15.3261	NOT
CPM	0.904561	8.13181	3.84954	0.000177548	0.000493981	0.223326	NOT
AGPAT2	0.904082	7.61699	6.1723	6.50515e-09	4.60835e-08	9.98952	NOT
AP2M1	0.90341	11.8216	3.95372	0.000120334	0.000346328	0.588261	NOT
TRIB1	0.90205	7.64558	6.98312	9.88988e-11	1.13151e-09	14.0473	NOT
HIST1H1D	0.901612	8.02758	3.50103	0.000617741	0.00154802	-0.939247	NOT
FCMR	0.900975	6.11197	7.66003	2.51375e-12	5.05101e-11	17.6181	NOT
EMC3	0.899714	10.0644	5.32145	3.86904e-07	1.8219e-06	6.05077	NOT
AIM1	0.898819	7.0849	7.44859	8.03723e-12	1.29847e-10	16.4871	NOT
CSF2RA	0.897729	7.11796	7.20222	3.06115e-11	4.00025e-10	15.1867	NOT
MATK	0.897187	6.33283	5.23947	5.62721e-07	2.56647e-06	5.69115	NOT
MYC	0.896459	7.51965	4.98964	1.72308e-06	7.09996e-06	4.61886	NOT
LARP4B	0.896097	8.71169	6.46738	1.4609e-09	1.22192e-08	11.4352	NOT
RALB	0.895399	9.42932	4.53058	1.22739e-05	4.27829e-05	2.74628	NOT
LHX2	0.895241	5.7143	5.15234	8.34618e-07	3.67293e-06	5.31309	NOT
GCA	0.895111	8.85104	4.35302	2.53498e-05	8.24374e-05	2.058	NOT
NIPA2	0.893147	8.97741	5.4366	2.27261e-07	1.12241e-06	6.56206	NOT
TMX1	0.893056	9.75604	4.57602	1.01628e-05	3.58917e-05	2.92573	NOT
OLFML2A	0.890113	6.60952	3.25002	0.00143738	0.00336387	-1.71897	NOT
ICAM2	0.889481	7.18328	6.14769	7.35593e-09	5.16245e-08	9.87066	NOT
BTN3A2	0.886027	8.46003	3.753	0.000252927	0.000683635	-0.107808	NOT
CAT	0.885757	9.49567	5.70153	6.51179e-08	3.64707e-07	7.76531	NOT
LTA4H	0.885291	10.7007	3.83939	0.000184331	0.000511435	0.188201	NOT
ALDH3B1	0.884908	7.96117	8.8714	2.59788e-15	2.67151e-13	24.3186	NOT
TMEM94	0.884395	7.64907	6.02418	1.35758e-08	8.91915e-08	9.27836	NOT
HMGN1	0.882939	12.243	3.65703	0.000357259	0.000934572	-0.430123	NOT
GIT2	0.881413	8.74663	4.367	2.39603e-05	7.8366e-05	2.11142	NOT
NUP214	0.880915	8.44807	5.70695	6.34502e-08	3.56529e-07	7.79031	NOT
LILRA5	0.880377	5.61879	5.93169	2.13849e-08	1.33987e-07	8.83949	NOT
PRKCB	0.880275	7.3678	6.76176	3.17973e-10	3.18396e-09	12.9136	NOT
MBOAT7	0.880255	7.11749	7.30828	1.72537e-11	2.46049e-10	15.7441	NOT
CLN6	0.880233	6.73593	7.15568	3.93236e-11	4.98735e-10	14.9433	NOT
RPL28	0.87952	9.15893	3.22695	0.00154985	0.00359976	-1.78816	NOT
LXN	0.879031	7.03337	6.3857	2.21685e-09	1.76585e-08	11.0313	NOT
PTPN2	0.878637	7.92562	5.04321	1.35939e-06	5.71487e-06	4.84575	NOT
MGAT4B	0.878256	8.16633	4.90902	2.45422e-06	9.81688e-06	4.28063	NOT
TSPAN3	0.877185	12.7047	3.63109	0.00039179	0.00101809	-0.516077	NOT
UPP1	0.876762	7.03323	4.52853	1.23783e-05	4.30469e-05	2.73823	NOT
G0S2	0.876399	6.55821	3.75794	0.000248424	0.000672824	-0.09102	NOT
PSMA7	0.875539	13.2026	2.39651	0.0178385	0.0333859	-3.98488	NOT
CIB1	0.875513	8.67993	5.63281	9.03566e-08	4.86374e-07	7.4497	NOT
SLCO2A1	0.874782	7.13774	4.44032	1.77895e-05	5.99091e-05	2.39382	NOT
CLN8	0.874344	7.23943	5.95675	1.89151e-08	1.20012e-07	8.95799	NOT
MAPKAP1	0.873636	8.85886	5.2288	5.9069e-07	2.68183e-06	5.64461	NOT
ZCCHC6	0.871966	8.97206	4.87267	2.875e-06	1.13528e-05	4.12942	NOT
HPRT1	0.87151	7.93177	2.93439	0.00389187	0.00836176	-2.62796	NOT
SCARB1	0.871186	7.74565	6.54975	9.5674e-10	8.38088e-09	11.8454	NOT
ELF1	0.86995	10.2467	4.34635	2.60403e-05	8.45483e-05	2.03254	NOT
TEX264	0.869532	7.44879	6.80889	2.48338e-10	2.5547e-09	13.1535	NOT
G3BP1	0.868636	12.3101	4.59866	9.24613e-06	3.2964e-05	3.01566	NOT
PDGFB	0.868503	6.71198	7.39874	1.05504e-11	1.62985e-10	16.2224	NOT
C1R	0.867727	22.1064	0.705269	0.481784	0.558701	-6.53704	NOT
RAMP3	0.865804	7.31632	2.34549	0.0203696	0.0376596	-4.10056	NOT
FKBP1A	0.863698	10.5991	4.24472	3.90731e-05	0.000123272	1.6485	NOT
PI4K2A	0.863296	7.81098	7.84303	9.09973e-13	2.2411e-11	18.6074	NOT
GRK2	0.863236	7.58792	4.31801	2.91801e-05	9.38818e-05	1.92473	NOT
KPNA2	0.862879	7.95581	4.88987	2.66783e-06	1.05904e-05	4.20088	NOT
TIAM1	0.860773	6.56013	7.89154	6.94049e-13	1.76608e-11	18.8712	NOT
ITPR2	0.860512	8.81312	4.0317	8.95071e-05	0.000264175	0.86655	NOT
APOL6	0.860214	7.13602	5.72629	5.78363e-08	3.28823e-07	7.87961	NOT
WWP1	0.859848	8.9862	5.9135	2.33729e-08	1.45083e-07	8.75367	NOT
AP1G2	0.85874	7.0073	6.93242	1.29426e-10	1.43177e-09	13.7861	NOT
HLA-DQA2	0.85869	10.4711	2.41345	0.0170619	0.0320621	-3.94596	NOT
HPS1	0.858328	7.54964	5.5973	1.06926e-07	5.64209e-07	7.28754	NOT
IL2RG	0.857668	6.99221	6.42576	1.80742e-09	1.47987e-08	11.2291	NOT
NFKBIE	0.857444	6.90167	7.10851	5.06482e-11	6.21409e-10	14.6974	NOT
SLC12A8	0.856629	6.45771	6.20438	5.54008e-09	3.99284e-08	10.1448	NOT
AP1S2	0.856328	9.86352	5.38413	2.89858e-07	1.40335e-06	6.3282	NOT
CDC42SE1	0.855731	8.98581	3.81828	0.000199243	0.000549391	0.115348	NOT
ALPP	0.855488	6.66833	1.47981	0.141112	0.201881	-5.70351	NOT
USP3	0.855317	8.76556	5.68738	6.96742e-08	3.87881e-07	7.70013	NOT
ATF5	0.854263	7.4587	6.59146	7.71365e-10	6.94402e-09	12.0542	NOT
RALGDS	0.854156	8.05419	6.63785	6.06607e-10	5.67298e-09	12.2871	NOT
EGR2	0.853506	7.39568	5.70466	6.41507e-08	3.59626e-07	7.77973	NOT
RNPEPL1	0.853418	7.0634	6.83399	2.17633e-10	2.27381e-09	13.2816	NOT
EIF4A3	0.852722	8.97568	5.57045	1.21389e-07	6.32485e-07	7.1654	NOT
ADCYAP1	0.850414	6.22881	3.03741	0.00283481	0.00626625	-2.3402	NOT
ATP9B	0.849696	9.61406	5.60498	1.03104e-07	5.4687e-07	7.32259	NOT
FXYD6	0.848031	7.2425	5.91228	2.35126e-08	1.458e-07	8.74791	NOT
LYPLA1	0.847485	8.39296	4.49926	1.39689e-05	4.80921e-05	2.62337	NOT
PTPN7	0.846625	5.78349	7.68525	2.18649e-12	4.53733e-11	17.7539	NOT
TLR8	0.846597	6.6317	7.28931	1.91217e-11	2.68866e-10	15.6441	NOT
ABCA6	0.845831	6.82749	4.1163	6.46319e-05	0.000195307	1.1733	NOT
CDH1	0.843041	5.32956	2.74316	0.00686053	0.0139718	-3.13868	NOT
SULT1C2	0.842361	5.59813	5.73317	5.59594e-08	3.19317e-07	7.91141	NOT
RACK1	0.839215	34.6949	1.76297	0.0800312	0.12574	-5.25538	NOT
DHRS3	0.838697	8.95168	3.80741	0.000207359	0.000568902	0.0779766	NOT
MADD	0.83755	7.73362	8.1652	1.48922e-13	5.24102e-12	20.3707	NOT
KLHL5	0.836545	8.74133	4.48136	1.50369e-05	5.1489e-05	2.5534	NOT
ZMIZ1	0.835359	8.41678	5.4195	2.46047e-07	1.20628e-06	6.4857	NOT
PTBP1	0.835153	10.5258	4.59714	9.3049e-06	3.31539e-05	3.00963	NOT
EFNB1	0.835112	6.44388	6.93551	1.27326e-10	1.41113e-09	13.802	NOT
MIOS	0.834573	8.27309	6.41265	1.93248e-09	1.57158e-08	11.1643	NOT
BACH1	0.834571	9.14365	4.38168	2.25798e-05	7.41935e-05	2.16767	NOT
BAIAP2	0.833898	6.28172	8.04411	2.94921e-13	8.94124e-12	19.7049	NOT
TACC3	0.831006	6.44003	8.20711	1.17459e-13	4.34995e-12	20.602	NOT
EHD4	0.830701	8.68784	5.76731	4.74899e-08	2.75066e-07	8.06964	NOT
IRF7	0.830684	7.39935	5.57813	1.17064e-07	6.11803e-07	7.20032	NOT
AGPAT3	0.830512	7.24538	6.56785	8.71464e-10	7.70113e-09	11.9359	NOT
SELL	0.830231	6.6774	5.71362	6.14578e-08	3.46466e-07	7.82106	NOT
TLE3	0.829677	7.47193	6.38071	2.27384e-09	1.80647e-08	11.0067	NOT
POLR2E	0.829183	9.88302	2.99966	0.00318683	0.00696381	-2.44666	NOT
POR	0.827613	7.66397	5.03505	1.40954e-06	5.90186e-06	4.81107	NOT
HSPA8	0.826927	34.3559	1.60546	0.110588	0.164562	-5.51397	NOT
NDST2	0.826262	7.55851	6.77083	3.03217e-10	3.05911e-09	12.9597	NOT
CEBPA	0.825163	7.51193	4.6509	7.42567e-06	2.70343e-05	3.22436	NOT
SP110	0.82396	8.39546	6.10488	9.10342e-09	6.25036e-08	9.66458	NOT
HIST2H4A	0.823527	10.7587	1.75937	0.080644	0.126599	-5.26156	NOT
SELT	0.822009	11.3141	3.13147	0.00210783	0.00477775	-2.06987	NOT
MGLL	0.821695	8.42913	4.39563	2.13388e-05	7.07141e-05	2.22126	NOT
GPR65	0.821468	6.68081	6.38827	2.18803e-09	1.7464e-08	11.044	NOT
MGAT5	0.82042	8.09098	5.07643	1.17262e-06	5.01549e-06	4.98729	NOT
PLAC8	0.81987	5.95306	5.48674	1.7987e-07	9.08484e-07	6.78698	NOT
CHST11	0.819741	8.39902	3.81636	0.000200653	0.000552644	0.108749	NOT
SCO2	0.819302	7.09026	5.18028	7.35833e-07	3.2717e-06	5.43387	NOT
PITPNA	0.818707	8.67383	4.32493	2.83809e-05	9.15062e-05	1.95102	NOT
CSTA	0.818525	6.13854	5.59185	1.09716e-07	5.76154e-07	7.26274	NOT
OGDH	0.817591	9.18469	4.27948	3.40358e-05	0.00010826	1.77904	NOT
RAB7A	0.815897	11.0137	4.43231	1.83811e-05	6.16768e-05	2.36278	NOT
NME1	0.81477	8.82628	4.17971	5.04791e-05	0.000156147	1.4065	NOT
HIST1H2AH	0.814382	6.76261	3.28701	0.00127285	0.00300865	-1.60718	NOT
PLXDC1	0.811846	6.39182	4.30062	3.12819e-05	0.000100269	1.85888	NOT
SEMA4D	0.811587	7.35218	6.51396	1.1503e-09	9.87515e-09	11.6668	NOT
LMNB1	0.809578	6.04503	7.25152	2.34603e-11	3.19783e-10	15.4453	NOT
GZMA	0.809145	7.42409	4.25352	3.77336e-05	0.000119359	1.68148	NOT
PKN1	0.807052	8.85797	3.62011	0.000407334	0.00105502	-0.552302	NOT
TNFAIP3	0.807033	7.59796	6.51572	1.13993e-09	9.80013e-09	11.6756	NOT
GRK3	0.806794	7.07763	7.75319	1.50026e-12	3.3304e-11	18.1206	NOT
DISC1	0.806322	6.38826	5.52061	1.53478e-07	7.85402e-07	6.93964	NOT
SIPA1	0.804789	7.58828	5.09149	1.0964e-06	4.72306e-06	5.05166	NOT
FCER1A	0.802344	6.33451	3.73491	0.000270072	0.000724769	-0.169089	NOT
C12orf49	0.802209	7.65499	7.01688	8.26348e-11	9.66562e-10	14.2218	NOT
SEC61A1	0.802175	10.474	3.58583	0.000459685	0.00118196	-0.6648	NOT
SLC8A1	0.800958	8.0264	4.73426	5.21561e-06	1.96055e-05	3.56099	NOT
MDFIC	0.800187	8.36865	3.72296	0.000281998	0.000753749	-0.209445	NOT
APLP2	0.799809	20.4773	1.05042	0.29529	0.37247	-6.23747	NOT
BTN3A3	0.798869	7.54284	4.90945	2.44956e-06	9.80148e-06	4.28245	NOT
SLCO4A1	0.798008	6.12517	6.23366	4.78283e-09	3.51227e-08	10.287	NOT
NUP210	0.797987	6.54444	8.83705	3.17042e-15	2.98119e-13	24.1243	NOT
DOPEY2	0.797691	6.94642	7.58101	3.88705e-12	7.18656e-11	17.1939	NOT
GMFB	0.79731	9.14441	4.50073	1.38846e-05	4.78429e-05	2.62912	NOT
TSPAN13	0.796027	6.33925	6.55177	9.46804e-10	8.30799e-09	11.8555	NOT
PIEZO1	0.794732	8.0272	5.05396	1.29598e-06	5.4789e-06	4.89149	NOT
VEGFA	0.793433	7.43125	2.46327	0.0149487	0.0284598	-3.83003	NOT
SRSF9	0.792027	9.97262	4.16255	5.3984e-05	0.000166049	1.34313	NOT
CDH9	0.790679	4.27496	1.77734	0.0776273	0.122711	-5.23063	NOT
IMPA2	0.790285	6.97197	6.71055	4.15556e-10	4.04009e-09	12.654	NOT
GPR132	0.789785	6.11903	8.26935	8.25093e-14	3.2547e-12	20.9462	NOT
SLC38A7	0.789127	6.65869	8.64105	9.83834e-15	7.04847e-13	23.0197	NOT
TNFRSF11A	0.789012	6.03133	6.54383	9.86374e-10	8.59425e-09	11.8158	NOT
CXADR	0.78875	6.27995	6.10623	9.04249e-09	6.21916e-08	9.67108	NOT
TRIM25	0.78855	7.22984	7.43197	8.80128e-12	1.40867e-10	16.3987	NOT
TEP1	0.787852	6.80633	5.67055	7.55035e-08	4.1458e-07	7.62271	NOT
PCSK7	0.787617	8.14436	3.87963	0.000158801	0.000446363	0.327923	NOT
TAAR2	0.786206	4.6272	1.75244	0.0818307	0.128259	-5.27339	NOT
SEMA4A	0.785571	6.44521	8.09383	2.22864e-13	7.15305e-12	19.9779	NOT
HCP5	0.78512	7.26896	6.92104	1.37469e-10	1.50827e-09	13.7275	NOT
SERPINB6	0.784755	10.7261	4.8935	2.62605e-06	1.0459e-05	4.21596	NOT
STATH	0.784617	3.89063	1.95355	0.0526977	0.0873529	-4.91164	NOT
FAH	0.784292	7.35068	6.42155	1.84669e-09	1.50792e-08	11.2082	NOT
TNS3	0.78315	12.7673	2.09759	0.0376925	0.0649673	-4.62969	NOT
ARL15	0.781686	6.80607	5.05733	1.2767e-06	5.40499e-06	4.90584	NOT
MAP3K11	0.781547	7.17687	6.57986	8.19025e-10	7.3129e-09	11.9961	NOT
HIST1H2AM	0.780474	6.33956	2.87048	0.00471843	0.00995984	-2.80207	NOT
MTCH2	0.780416	8.66536	4.22961	4.148e-05	0.000130149	1.59199	NOT
ATP2C1	0.780303	9.51156	3.21683	0.00160168	0.00370799	-1.81835	NOT
PRKX	0.779931	7.31641	6.66783	5.19102e-10	4.92737e-09	12.4382	NOT
SNCA	0.777733	7.92695	5.16433	7.9072e-07	3.4874e-06	5.36489	NOT
ATP13A2	0.77773	6.82388	7.64991	2.65827e-12	5.29557e-11	17.5637	NOT
ACOT13	0.776969	7.81079	6.73189	3.71737e-10	3.65243e-09	12.7621	NOT
TAF10	0.776411	9.55235	5.64005	8.72993e-08	4.71181e-07	7.48285	NOT
AGFG1	0.775586	9.27525	4.1022	6.82568e-05	0.000205745	1.12185	NOT
ADAM12	0.775519	6.17101	3.86245	0.000169261	0.000472968	0.26812	NOT
HHEX	0.775141	7.11426	7.34082	1.446e-11	2.13024e-10	15.9159	NOT
HNRNPC	0.77474	16.7536	3.39021	0.00090193	0.00218511	-1.28956	NOT
UBA6	0.771831	9.10553	3.24641	0.00145445	0.00339969	-1.72981	NOT
TLR6	0.771365	6.50803	7.73097	1.69714e-12	3.69381e-11	18.0005	NOT
QARS	0.771338	10.8842	3.59359	0.000447297	0.00115282	-0.639391	NOT
SLC16A6	0.770773	6.50546	6.31572	3.16212e-09	2.42107e-08	10.6875	NOT
ARAP2	0.770567	6.43349	5.77575	4.55991e-08	2.65777e-07	8.10882	NOT
SNTB1	0.76973	7.98299	5.4747	1.90285e-07	9.56669e-07	6.73284	NOT
TP53I3	0.768062	7.0287	7.30222	1.78293e-11	2.5276e-10	15.7122	NOT
DEF8	0.767804	8.09527	5.58118	1.15389e-07	6.03573e-07	7.2142	NOT
ATP1B3	0.767622	9.56335	2.68148	0.00818789	0.0164331	-3.29683	NOT
DCP2	0.766249	9.01318	4.70402	5.93168e-06	2.20623e-05	3.43836	NOT
MFSD10	0.766092	8.54778	5.6057	1.02754e-07	5.45302e-07	7.32587	NOT
RIT1	0.765981	8.68177	4.0484	8.39659e-05	0.00024892	0.926709	NOT
GPX3	0.765841	11.417	2.23401	0.027027	0.0483498	-4.34533	NOT
TOP2A	0.764549	6.19494	5.39418	2.76688e-07	1.34625e-06	6.37289	NOT
CCND3	0.764185	8.8428	4.38636	2.21553e-05	7.30508e-05	2.18566	NOT
ARL8B	0.763453	9.79482	3.99877	0.000101473	0.000295936	0.748504	NOT
ARHGEF11	0.763432	7.43117	6.0768	1.04652e-08	7.08035e-08	9.52983	NOT
ABL2	0.762299	7.407	5.44914	2.14374e-07	1.06541e-06	6.6182	NOT
MREG	0.762017	6.3433	5.99493	1.56806e-08	1.0136e-07	9.13912	NOT
TAP2	0.759754	7.32779	5.62481	9.38561e-08	5.03503e-07	7.4131	NOT
DOK1	0.75965	7.17034	5.76922	4.70552e-08	2.72811e-07	8.07851	NOT
INHBB	0.759605	6.35189	3.87373	0.000162323	0.000455277	0.307354	NOT
PRKCD	0.758739	8.08309	8.55137	1.6478e-14	9.86715e-13	22.5168	NOT
NKG7	0.758163	6.96938	7.38064	1.16438e-11	1.76505e-10	16.1265	NOT
NRIP1	0.757404	8.37203	5.92897	2.16718e-08	1.35414e-07	8.82662	NOT
SLC46A3	0.757402	8.2472	6.18405	6.13405e-09	4.37119e-08	10.0463	NOT
VOPP1	0.757381	10.4451	2.53316	0.0123774	0.0239625	-3.66375	NOT
NCF1	0.756744	7.20032	5.36891	3.10979e-07	1.49718e-06	6.26062	NOT
GDI2	0.756208	14.2849	2.347	0.0202905	0.037543	-4.09718	NOT
ABHD3	0.755055	7.15815	7.27201	2.09995e-11	2.91186e-10	15.5531	NOT
SLC1A5	0.754881	6.97213	6.60211	7.30028e-10	6.63141e-09	12.1076	NOT
HIST1H3J	0.754216	5.52691	4.19723	4.71246e-05	0.000146675	1.47144	NOT
FAM49A	0.754182	7.23486	7.70645	1.94432e-12	4.11495e-11	17.8681	NOT
UBAC1	0.754127	8.37837	6.36817	2.42354e-09	1.91026e-08	10.945	NOT
SV2B	0.753778	5.48464	3.91482	0.00013926	0.000395502	0.451103	NOT
GALNS	0.753721	7.328	6.38147	2.26511e-09	1.80072e-08	11.0105	NOT
GCHFR	0.752392	6.78697	4.36945	2.37247e-05	7.76585e-05	2.12079	NOT
GFPT2	0.750667	7.05856	4.25983	3.68014e-05	0.000116472	1.70514	NOT
TOM1	0.750518	7.80912	5.21026	6.42526e-07	2.89425e-06	5.56392	NOT
TRIM14	0.750199	6.89248	7.3112	1.6982e-11	2.43039e-10	15.7595	NOT
RER1	0.750138	9.98224	4.33277	2.75017e-05	8.87905e-05	1.98082	NOT
PPP6R1	0.749341	7.47441	5.67971	7.22732e-08	4.00498e-07	7.66484	NOT
PCDH17	0.748974	6.17165	4.38352	2.24118e-05	7.3722e-05	2.17475	NOT
SIDT2	0.748627	8.90254	4.65009	7.4511e-06	2.70941e-05	3.22111	NOT
NDUFA3	0.748124	10.2781	3.68158	0.00032725	0.000861502	-0.348326	NOT
PIK3CD	0.747673	7.1063	6.78614	2.7983e-10	2.84463e-09	13.0376	NOT
COQ2	0.747651	7.5965	7.12877	4.54353e-11	5.66107e-10	14.8029	NOT
TGIF1	0.747434	8.59071	5.00004	1.64578e-06	6.81878e-06	4.66278	NOT
PTH	0.746883	3.76911	1.84036	0.0677781	0.108819	-5.11984	NOT
HPGDS	0.746874	6.93709	4.7477	4.92505e-06	1.85882e-05	3.61565	NOT
ATM	0.74687	10.2029	3.27032	0.00134476	0.00316496	-1.65774	NOT
SF3B3	0.746125	10.0945	4.15319	5.59926e-05	0.000171789	1.30865	NOT
GARS	0.74612	9.69673	4.34665	2.60087e-05	8.44688e-05	2.03369	NOT
KLRG1	0.745896	6.07835	6.69767	4.44407e-10	4.29284e-09	12.5889	NOT
CLMN	0.744966	6.54048	8.09083	2.26666e-13	7.23647e-12	19.9614	NOT
UTP18	0.744303	7.4652	6.20751	5.45394e-09	3.94256e-08	10.16	NOT
NUP50	0.743742	7.36264	4.77899	4.30774e-06	1.64701e-05	3.74339	NOT
SLC12A9	0.743159	7.39194	6.83292	2.18867e-10	2.28274e-09	13.2761	NOT
C1S	0.743002	20.2469	0.976756	0.330332	0.409546	-6.31117	NOT
G6PD	0.742523	7.9248	6.72141	3.92646e-10	3.84845e-09	12.709	NOT
CD164	0.742178	14.0555	1.95022	0.0530963	0.0879046	-4.91792	NOT
MYO7A	0.741991	6.38415	7.8969	6.73539e-13	1.72483e-11	18.9004	NOT
GPR68	0.741913	6.0381	5.92135	2.24944e-08	1.39846e-07	8.79065	NOT
PXN	0.741742	7.04471	6.45576	1.55047e-09	1.29346e-08	11.3776	NOT
EPHB4	0.741639	6.41823	4.58093	9.95649e-06	3.5246e-05	2.94524	NOT
CD180	0.741355	6.72072	6.61944	6.67347e-10	6.12809e-09	12.1946	NOT
TIGAR	0.740731	6.74784	6.68377	4.77786e-10	4.57489e-09	12.5186	NOT
IFIH1	0.740477	7.45044	7.34447	1.41756e-11	2.09604e-10	15.9352	NOT
MPV17	0.739623	9.1651	5.50196	1.67503e-07	8.49585e-07	6.8555	NOT
SIK1	0.738785	6.27808	6.40222	2.03798e-09	1.64514e-08	11.1128	NOT
LEP	0.738509	5.77296	5.50447	1.65544e-07	8.41069e-07	6.86682	NOT
PIK3CG	0.738441	7.27813	5.69138	6.83552e-08	3.81067e-07	7.71855	NOT
ZNF267	0.737154	7.55248	4.27575	3.45442e-05	0.00010979	1.76501	NOT
ELSPBP1	0.736806	4.77816	1.71933	0.0877072	0.135739	-5.32935	NOT
CLN3	0.736111	7.40084	7.61989	3.13752e-12	6.05179e-11	17.4024	NOT
ADORA3	0.735983	7.27098	5.73233	5.61858e-08	3.20347e-07	7.90752	NOT
NTS	0.734416	3.96988	1.88429	0.0615455	0.100035	-5.04044	NOT
SLC29A3	0.733828	7.20991	7.50494	5.90367e-12	1.018e-10	16.7872	NOT
DPEP2	0.733652	7.09784	6.34927	2.66768e-09	2.07552e-08	10.8521	NOT
OR12D2	0.733411	4.03001	1.86064	0.0648383	0.104667	-5.0834	NOT
EIF3K	0.732745	13.5391	2.78204	0.00612756	0.0126265	-3.03734	NOT
BATF	0.7325	6.48857	8.38923	4.16902e-14	1.90792e-12	21.6117	NOT
MICAL1	0.732334	7.94529	5.61711	9.73452e-08	5.20039e-07	7.37794	NOT
SEC23B	0.730265	8.48407	7.48935	6.43049e-12	1.084e-10	16.704	NOT
SPCS3	0.729273	10.8784	2.66279	0.00863362	0.0172472	-3.3441	NOT
CYB561D2	0.726384	6.56123	6.60599	7.15492e-10	6.51905e-09	12.1271	NOT
ATP6V1D	0.72623	9.53368	3.99624	0.000102454	0.000298291	0.739457	NOT
MFSD7	0.726154	6.94521	6.76379	3.14616e-10	3.15823e-09	12.9239	NOT
PSEN2	0.725773	7.46948	7.17252	3.59185e-11	4.604e-10	15.0313	NOT
ELOVL1	0.725466	8.59019	5.56155	1.26589e-07	6.56453e-07	7.12502	NOT
CCNL1	0.725109	10.3768	2.57144	0.0111436	0.0217629	-3.57087	NOT
CDC42	0.724738	14.3914	2.08265	0.0390558	0.0669719	-4.65982	NOT
ATP6V1C1	0.724343	8.33322	4.94941	2.0566e-06	8.32321e-06	4.44961	NOT
SPO11	0.724327	3.91168	1.77996	0.0771963	0.122126	-5.2261	NOT
TUBGCP2	0.724075	8.36948	5.40387	2.64546e-07	1.29171e-06	6.41602	NOT
MOS	0.723912	5.06846	1.68198	0.0947458	0.144808	-5.39126	NOT
MRPL17	0.723792	8.8282	4.63141	8.06011e-06	2.91064e-05	3.1463	NOT
NADSYN1	0.723251	8.52151	5.3645	3.17365e-07	1.5267e-06	6.24108	NOT
LEF1	0.722838	6.01158	5.99611	1.55894e-08	1.00824e-07	9.14475	NOT
NOD2	0.722784	6.33967	7.49917	6.09344e-12	1.03842e-10	16.7564	NOT
ATP2B2	0.722565	5.69974	3.13483	0.00208538	0.004734	-2.06008	NOT
LILRA6	0.722063	6.34125	6.34407	2.73899e-09	2.12413e-08	10.8265	NOT
CIDEB	0.72206	6.50832	6.42881	1.77948e-09	1.45997e-08	11.2442	NOT
PRKCSH	0.720217	10.7339	3.26379	0.00137395	0.00322732	-1.67748	NOT
GGA1	0.719124	7.745	4.43687	1.80421e-05	6.06238e-05	2.38044	NOT
SLC39A1	0.718185	9.8385	2.92977	0.00394681	0.00846921	-2.64065	NOT
INPP4A	0.717952	7.53491	6.95475	1.14978e-10	1.29819e-09	13.901	NOT
APOBEC3G	0.717063	6.46041	6.08026	1.02869e-08	6.97538e-08	9.54644	NOT
IKBKE	0.715838	6.35832	8.84445	3.03736e-15	2.97021e-13	24.1662	NOT
SMPDL3A	0.715705	7.60179	4.05481	8.19272e-05	0.000243295	0.949852	NOT
SIRPB1	0.715539	5.82277	7.19488	3.18461e-11	4.13484e-10	15.1483	NOT
SNRPB	0.714835	9.58396	3.41527	0.000828587	0.00202659	-1.21118	NOT
WNT5A	0.714574	5.17511	3.60771	0.00042558	0.00110038	-0.593088	NOT
ATP5E	0.714092	11.0932	2.68574	0.00808908	0.0162538	-3.28599	NOT
SH3GLB1	0.71399	10.1297	3.19299	0.00173031	0.00398508	-1.8892	NOT
PAK2	0.713921	8.95437	3.88076	0.000158134	0.000444592	0.33187	NOT
PTPN18	0.713129	7.55961	5.07206	1.19568e-06	5.10147e-06	4.96863	NOT
ARNTL	0.713086	6.30855	6.40444	2.01508e-09	1.62775e-08	11.1237	NOT
HIST1H3H	0.711999	6.10981	4.08377	7.32923e-05	0.000219877	1.05476	NOT
EGLN3	0.71199	6.83328	3.86241	0.000169288	0.000472968	0.267971	NOT
TNIP2	0.711711	8.15367	4.78368	4.22188e-06	1.6183e-05	3.7626	NOT
TNFAIP8	0.711402	7.30224	3.58013	0.000468971	0.00120404	-0.683396	NOT
NDUFB2	0.711292	13.568	1.9967	0.0477471	0.0800954	-4.82916	NOT
WDR91	0.710872	7.50034	7.06006	6.56364e-11	7.84508e-10	14.4455	NOT
USP29	0.709843	4.1739	1.87103	0.0633742	0.102606	-5.06459	NOT
TBCD	0.708618	8.39853	5.44308	2.20512e-07	1.09311e-06	6.59105	NOT
NAV3	0.708266	6.50442	4.65333	7.34993e-06	2.67991e-05	3.23412	NOT
EAF2	0.708252	6.38853	7.72276	1.7762e-12	3.83125e-11	17.9562	NOT
SI	0.707814	3.88156	1.7732	0.0783151	0.123587	-5.23779	NOT
SLC47A1	0.707746	7.24629	4.6791	6.59219e-06	2.42641e-05	3.33776	NOT
NAAA	0.707469	8.67853	4.53475	1.20638e-05	4.21601e-05	2.7627	NOT
CHRNB3	0.706661	4.35156	1.73555	0.0847878	0.132002	-5.30207	NOT
LDB2	0.7059	7.28788	3.64122	0.000377949	0.00098527	-0.482578	NOT
CHKA	0.704156	6.59337	9.18467	4.1849e-16	8.6844e-14	26.1001	NOT
RNF125	0.703669	6.09409	7.99049	3.98684e-13	1.14798e-11	19.4112	NOT
TNFRSF10B	0.702606	8.60357	4.3685	2.38152e-05	7.79125e-05	2.11718	NOT
SLC12A7	0.702278	6.59938	6.47476	1.40669e-09	1.17903e-08	11.4719	NOT
HBEGF	0.702075	6.53945	4.20436	4.58215e-05	0.000142878	1.49793	NOT
ADTRP	0.70163	6.22559	6.17767	6.33286e-09	4.49424e-08	10.0155	NOT
MSMB	0.701548	3.93829	1.81443	0.0716981	0.114511	-5.16588	NOT
CLDN8	0.699981	3.93454	1.75059	0.0821504	0.128612	-5.27654	NOT
ADAR	0.699707	10.4803	4.17228	5.19676e-05	0.000160339	1.37906	NOT
OR5V1	0.699705	3.86102	1.74201	0.0836465	0.13063	-5.29113	NOT
KDM2A	0.699403	8.51032	5.70856	6.29658e-08	3.54139e-07	7.7977	NOT
SCAMP4	0.699373	6.62529	6.03305	1.29943e-08	8.57921e-08	9.32066	NOT
ITGA6	0.69873	7.59034	3.94258	0.000125487	0.000360038	0.54888	NOT
UGT2A3	0.697619	3.97214	1.74974	0.0822978	0.128825	-5.27799	NOT
SERPINB5	0.697166	4.09509	1.82769	0.0696709	0.111555	-5.14242	NOT
TBC1D9	0.696738	8.20059	7.16522	3.73576e-11	4.76309e-10	14.9931	NOT
DAZAP2	0.696198	14.9363	2.50032	0.0135317	0.0260005	-3.7424	NOT
H2AFZ	0.695613	11.5248	1.89354	0.0602962	0.0982835	-5.02349	NOT
HS2ST1	0.695021	7.3929	6.26156	4.15652e-09	3.09387e-08	10.4228	NOT
B3GNT2	0.693283	7.90717	3.77315	0.000235038	0.000640171	-0.0392383	NOT
GPD2	0.692622	7.23723	6.19542	5.79453e-09	4.15632e-08	10.1014	NOT
BTN3A1	0.69252	7.99996	4.99785	1.66179e-06	6.87095e-06	4.65351	NOT
SLC50A1	0.692206	7.87963	5.32931	3.73194e-07	1.76286e-06	6.08542	NOT
NFKB2	0.691929	7.35832	4.39417	2.14652e-05	7.10549e-05	2.21566	NOT
CD40	0.690214	7.50689	4.97117	1.86912e-06	7.63638e-06	4.54103	NOT
RASSF1	0.690075	8.01912	4.35399	2.52513e-05	8.21641e-05	2.06169	NOT
CSN2	0.689912	4.1076	1.74534	0.0830632	0.129854	-5.28548	NOT
IL17RA	0.689298	7.40777	7.04033	7.29255e-11	8.6476e-10	14.3432	NOT
NADK	0.688714	8.44966	4.73126	5.28291e-06	1.98393e-05	3.54877	NOT
TMEM206	0.688495	6.06363	7.26597	2.16972e-11	2.9948e-10	15.5213	NOT
ALG3	0.688455	7.87838	8.05769	2.73224e-13	8.47557e-12	19.7794	NOT
NRAS	0.687747	8.47361	5.75619	5.01006e-08	2.8866e-07	8.01804	NOT
NINJ2	0.687744	6.65612	7.60564	3.3939e-12	6.43292e-11	17.3259	NOT
CARD10	0.687684	6.41499	2.44721	0.015603	0.0295604	-3.86764	NOT
HAO1	0.687329	4.09578	1.7433	0.0834201	0.130294	-5.28894	NOT
APOL1	0.687011	7.86157	3.82686	0.000193052	0.000533665	0.144904	NOT
BIN1	0.686987	7.8967	6.69803	4.43575e-10	4.28825e-09	12.5907	NOT
XKRY2	0.686906	3.78084	1.72498	0.0866815	0.134463	-5.31988	NOT
NUCB1	0.686427	15.9059	1.87258	0.0631591	0.102285	-5.06179	NOT
SLCO1B1	0.686343	4.03606	1.72124	0.0873597	0.135254	-5.32615	NOT
PTGER2	0.685636	5.95899	6.51036	1.17177e-09	1.00309e-08	11.6489	NOT
SSR4	0.685421	13.8299	1.95892	0.0520582	0.0864119	-4.90146	NOT
RPS6KA4	0.685301	7.33	4.00039	0.000100849	0.000294331	0.754302	NOT
CLEC4A	0.683988	6.88677	6.12552	8.21538e-09	5.70573e-08	9.76381	NOT
RIPK2	0.683958	8.03071	5.80656	3.92987e-08	2.32546e-07	8.25224	NOT
SGK3	0.683606	7.86117	5.22608	5.98023e-07	2.71308e-06	5.63277	NOT
BCL2L1	0.683395	11.0158	3.94145	0.000126024	0.000361234	0.544868	NOT
LRP1	0.683092	15.2651	1.43037	0.154783	0.217942	-5.774	NOT
AMPD1	0.682301	4.90235	3.75567	0.000250484	0.000677641	-0.0987377	NOT
FPR2	0.68191	5.22706	5.18967	7.0526e-07	3.14972e-06	5.47456	NOT
SCGB1D1	0.681837	3.90311	1.73666	0.0845904	0.131729	-5.30019	NOT
TRAK1	0.681476	8.0321	6.27797	3.82654e-09	2.88032e-08	10.5029	NOT
DENND1C	0.680853	5.97996	8.02992	3.19435e-13	9.54025e-12	19.6271	NOT
PLEK2	0.680422	6.45748	6.24778	4.45495e-09	3.28754e-08	10.3557	NOT
APOL3	0.679717	7.67494	3.12785	0.00213224	0.00482854	-2.0804	NOT
CD2	0.679395	6.95821	4.72618	5.39846e-06	2.02417e-05	3.52814	NOT
FGD6	0.678473	6.99586	5.93978	2.05544e-08	1.29525e-07	8.87773	NOT
ATF3	0.67824	8.74291	0.936045	0.350821	0.430645	-6.34964	NOT
ICA1	0.677347	6.42615	6.91067	1.45222e-10	1.57895e-09	13.6743	NOT
SIRT2	0.677309	7.94436	6.12373	8.28866e-09	5.74999e-08	9.75523	NOT
RAB8B	0.676581	8.85797	3.66271	0.000350096	0.00091703	-0.411245	NOT
IL27RA	0.676492	6.65869	6.43687	1.70771e-09	1.40877e-08	11.284	NOT
VHL	0.67608	7.61187	6.65478	5.55552e-10	5.2321e-09	12.3724	NOT
ADA	0.675991	6.52712	7.3779	1.18193e-11	1.78939e-10	16.112	NOT
STEAP3	0.675614	7.50174	4.76001	4.67257e-06	1.77187e-05	3.66584	NOT
GDE1	0.675132	8.14046	5.05356	1.29829e-06	5.48483e-06	4.88978	NOT
RTCA	0.674737	8.32378	5.59283	1.09208e-07	5.73997e-07	7.26721	NOT
CEPT1	0.674683	9.25619	3.43665	0.00077048	0.00189875	-1.14392	NOT
CRABP2	0.674574	6.75126	4.39006	2.18259e-05	7.20902e-05	2.19986	NOT
NAGPA	0.674563	6.90985	7.11756	4.82516e-11	5.95648e-10	14.7445	NOT
DECR1	0.674177	8.94592	5.51272	1.59268e-07	8.12267e-07	6.90401	NOT
HIST1H4K	0.674164	7.02598	3.2617	0.00138338	0.00324696	-1.68378	NOT
FAM53B	0.673323	6.82091	6.58794	7.85546e-10	7.05059e-09	12.0365	NOT
TMEM127	0.673276	8.53426	5.10468	1.03364e-06	4.47675e-06	5.10813	NOT
PRAMEF1	0.67254	4.19973	1.7973	0.0743877	0.118367	-5.19594	NOT
FABP1	0.672501	4.16897	1.72274	0.0870875	0.134936	-5.32364	NOT
ATP1B1	0.672099	8.68876	3.61527	0.000414367	0.00107254	-0.568238	NOT
TSC22D4	0.670212	7.39202	5.21543	6.27639e-07	2.83569e-06	5.5864	NOT
PCOLCE	0.669354	11.5398	1.47288	0.14297	0.20415	-5.71353	NOT
NUSAP1	0.669011	6.06061	5.85919	3.04507e-08	1.84266e-07	8.49834	NOT
CCL7	0.668977	5.62988	5.54064	1.39694e-07	7.19145e-07	7.0302	NOT
GSTA3	0.668938	4.22468	1.76566	0.0795772	0.125185	-5.25076	NOT
ECH1	0.668097	9.38944	4.19314	4.7887e-05	0.000148932	1.45628	NOT
CRISP1	0.667905	4.11421	1.74056	0.0839022	0.130947	-5.29359	NOT
LYL1	0.667854	7.20363	5.99981	1.53081e-08	9.92717e-08	9.16234	NOT
PRL	0.66753	4.0727	1.73064	0.0856624	0.133174	-5.31035	NOT
NR4A2	0.666096	6.50598	3.06805	0.00257588	0.00573922	-2.25295	NOT
MIS18BP1	0.666005	7.80504	3.34859	0.00103734	0.0024916	-1.41868	NOT
ALDH1A1	0.665334	9.57639	2.35908	0.0196665	0.0365117	-4.06998	NOT
TRIM48	0.665089	4.118	1.71961	0.087656	0.135677	-5.32888	NOT
PRR5	0.665071	6.85539	5.77916	4.48544e-08	2.62072e-07	8.1247	NOT
STARD8	0.665033	6.53297	7.77266	1.34647e-12	3.08687e-11	18.2259	NOT
SERPINB3	0.664846	4.0983	1.72173	0.087271	0.135151	-5.32533	NOT
DAZ2	0.664769	4.35235	1.76752	0.0792634	0.124773	-5.24756	NOT
OR2B6	0.664354	4.15415	1.77922	0.0773174	0.122269	-5.22738	NOT
FGB	0.664248	4.51405	1.76296	0.0800341	0.12574	-5.25541	NOT
ELL2	0.664013	9.12854	3.14834	0.00199732	0.00454696	-2.02062	NOT
TFPT	0.664012	7.30747	6.40561	2.00306e-09	1.62022e-08	11.1295	NOT
RARRES3	0.663325	8.05768	4.02801	9.07773e-05	0.000267662	0.853288	NOT
AKIRIN2	0.663187	8.24875	5.8883	2.64307e-08	1.61976e-07	8.63498	NOT
R3HDM4	0.662735	7.89172	5.85112	3.1668e-08	1.91151e-07	8.46052	NOT
RGS2	0.662708	12.0392	1.11769	0.265566	0.340945	-6.16555	NOT
GAL	0.662606	6.39617	5.11003	1.00916e-06	4.37701e-06	5.1311	NOT
RIT2	0.662587	4.12251	1.75237	0.0818427	0.128259	-5.2735	NOT
G6PC	0.662506	4.40504	1.78987	0.0755815	0.119966	-5.20891	NOT
DUSP10	0.661929	6.63996	5.2899	4.47091e-07	2.08492e-06	5.91193	NOT
OR1E1	0.661716	4.42332	1.79953	0.074033	0.117896	-5.19204	NOT
UAP1L1	0.661369	6.85809	8.27282	8.08978e-14	3.21349e-12	20.9655	NOT
RPS8	0.661175	34.0614	1.05292	0.294144	0.37118	-6.23487	NOT
GPX5	0.660477	4.27291	1.75084	0.0821085	0.128579	-5.27613	NOT
MELTF	0.660092	6.00336	4.76038	4.66529e-06	1.76997e-05	3.66732	NOT
OR7A10	0.659352	3.96479	1.69557	0.0921327	0.141538	-5.36887	NOT
OR7A17	0.659206	4.33738	1.77159	0.0785824	0.123912	-5.24056	NOT
CRYGB	0.659125	4.09715	1.66862	0.0973703	0.148198	-5.41307	NOT
CASP8	0.659115	6.82469	5.03643	1.40095e-06	5.8752e-06	4.81693	NOT
OR10H2	0.658901	4.48146	1.79479	0.0747899	0.118882	-5.20033	NOT
ZNF280A	0.658777	4.12495	1.75059	0.0821511	0.128612	-5.27655	NOT
CFP	0.65857	6.01584	5.9535	1.92189e-08	1.21747e-07	8.9426	NOT
DEFB126	0.657966	4.23898	1.74573	0.0829954	0.129782	-5.28481	NOT
ACPP	0.65766	5.10117	6.8584	1.91377e-10	2.03482e-09	13.4064	NOT
GC	0.65674	3.88813	1.65507	0.100092	0.151574	-5.43503	NOT
YWHAE	0.656725	15.0745	1.40985	0.160745	0.224682	-5.80257	NOT
SLC17A4	0.656485	4.22331	1.72408	0.086844	0.13468	-5.32138	NOT
NUDT1	0.656115	7.39824	4.47413	1.54898e-05	5.28594e-05	2.52522	NOT
MMP26	0.65604	4.08404	1.73178	0.0854591	0.132909	-5.30843	NOT
CDY1	0.655858	4.28829	1.71673	0.0881845	0.13632	-5.33371	NOT
PITPNC1	0.655313	6.50494	6.48686	1.32208e-09	1.11589e-08	11.532	NOT
NPHS2	0.655241	4.30528	1.73979	0.0840367	0.13107	-5.29489	NOT
FOSB	0.655227	9.13479	0.643515	0.520916	0.59655	-6.57832	NOT
DAZ3	0.655073	4.33	1.76392	0.0798714	0.125582	-5.25376	NOT
RAB3IL1	0.654807	6.95191	5.99344	1.57955e-08	1.02048e-07	9.13207	NOT
REG3A	0.654794	4.01132	1.67033	0.0970321	0.147739	-5.4103	NOT
TAS2R1	0.654466	4.30609	1.74143	0.0837483	0.130756	-5.29211	NOT
EPN1	0.654337	8.59959	4.95338	2.0211e-06	8.2016e-06	4.46626	NOT
CDX4	0.65431	4.38277	1.79397	0.0749215	0.119059	-5.20176	NOT
LILRB2	0.653973	7.04171	3.8576	0.000172332	0.000480819	0.251265	NOT
CSF2RB	0.653821	6.62514	4.7613	4.64682e-06	1.76488e-05	3.67111	NOT
HIST1H2AE	0.653517	8.65589	2.20551	0.0290077	0.0515102	-4.40613	NOT
LRPAP1	0.652961	11.6215	3.0691	0.00256738	0.00572241	-2.24994	NOT
SPOCK2	0.652768	6.70814	5.3556	3.30664e-07	1.58309e-06	6.20164	NOT
AHCY	0.652705	8.32839	5.30688	4.13646e-07	1.94023e-06	5.98658	NOT
IL10	0.652699	5.28543	6.38911	2.17874e-09	1.74241e-08	11.0481	NOT
SERPINB7	0.652568	4.02669	1.69894	0.091495	0.140787	-5.36331	NOT
APOH	0.651899	4.03396	1.72305	0.0870316	0.134902	-5.32312	NOT
CLDN5	0.651094	6.86871	4.01111	9.68209e-05	0.000283744	0.792644	NOT
OR52A1	0.650771	4.13496	1.67911	0.0953034	0.145549	-5.39594	NOT
MAGEC2	0.649871	4.16098	1.68811	0.0935595	0.143322	-5.38118	NOT
CD79A	0.649741	5.91733	4.8086	3.79306e-06	1.46654e-05	3.86481	NOT
CALML4	0.649641	6.50616	8.13541	1.76238e-13	5.95842e-12	20.2066	NOT
ABCC5	0.648601	8.08486	5.65578	8.10071e-08	4.40978e-07	7.55492	NOT
TIE1	0.648557	6.20053	4.7335	5.2327e-06	1.96631e-05	3.55787	NOT
ACY1	0.648339	6.80504	8.23713	9.90721e-14	3.79756e-12	20.7679	NOT
CEP85	0.64779	5.71108	7.84864	8.81946e-13	2.18418e-11	18.6379	NOT
NLGN4X	0.647533	5.86731	2.60685	0.0101017	0.0198797	-3.48382	NOT
SCEL	0.647195	3.97521	1.65626	0.0998506	0.151265	-5.4331	NOT
AFM	0.646935	3.98165	1.68286	0.0945737	0.144581	-5.3898	NOT
CREBL2	0.64658	9.17513	3.61642	0.00041268	0.00106841	-0.56444	NOT
GSS	0.646494	7.5563	5.82866	3.53124e-08	2.11453e-07	8.35542	NOT
TRPV4	0.646315	6.90127	6.91475	1.4212e-10	1.55385e-09	13.6952	NOT
CHFR	0.646288	8.09581	7.01379	8.40076e-11	9.79763e-10	14.2058	NOT
PTPA	0.646236	9.37561	3.99304	0.000103705	0.00030157	0.728039	NOT
IKBKB	0.645663	8.51883	5.21394	6.31893e-07	2.85276e-06	5.57992	NOT
GAK	0.645497	8.76442	4.70635	5.87328e-06	2.18722e-05	3.44779	NOT
RAD51AP1	0.645298	5.88487	7.62472	3.05502e-12	5.94027e-11	17.4283	NOT
KRT75	0.644764	4.78325	1.74014	0.0839752	0.131032	-5.2943	NOT
TDRD3	0.644241	7.93354	3.47585	0.000673734	0.00167785	-1.01968	NOT
BCKDK	0.644222	7.99052	6.29283	3.55004e-09	2.68731e-08	10.5755	NOT
TMEM8A	0.643616	7.63401	5.09735	1.06806e-06	4.61442e-06	5.07675	NOT
SLC38A10	0.642916	7.93913	3.6573	0.00035692	0.000934296	-0.429239	NOT
UBE2J1	0.642592	8.18529	6.53741	1.01953e-09	8.85324e-09	11.7838	NOT
HLX	0.6422	6.47939	7.20007	3.09678e-11	4.03386e-10	15.1755	NOT
TPD52L2	0.641689	10.3921	3.62024	0.000407143	0.00105479	-0.551867	NOT
OSBPL11	0.641603	6.89172	5.81257	3.81725e-08	2.26998e-07	8.28028	NOT
CDY1B	0.640922	4.24785	1.70905	0.0896014	0.13828	-5.34652	NOT
RTN3	0.640735	8.91558	3.8652	0.000167543	0.000468746	0.277681	NOT
FLT1	0.639874	6.65631	3.63954	0.0003802	0.000990495	-0.48811	NOT
OPRPN	0.639844	4.15435	1.71808	0.0879362	0.136041	-5.33144	NOT
ITPA	0.638979	7.4812	5.0685	1.2148e-06	5.17202e-06	4.95344	NOT
SEMG2	0.638809	4.22137	1.69918	0.0914497	0.140739	-5.36291	NOT
IL21	0.638692	4.15292	1.69984	0.0913242	0.140578	-5.36181	NOT
DPP3	0.638541	7.10949	5.88141	2.73318e-08	1.66818e-07	8.60262	NOT
SPRR1B	0.638354	4.39084	1.73675	0.0845744	0.131721	-5.30004	NOT
NEDD4L	0.638102	6.04574	6.83409	2.17521e-10	2.27381e-09	13.2821	NOT
SCAMP3	0.637557	8.0742	7.78232	1.27604e-12	2.95354e-11	18.2782	NOT
NUP93	0.637318	8.17933	5.71988	5.96405e-08	3.37604e-07	7.85	NOT
REG1B	0.637203	4.07847	1.68552	0.0940596	0.143942	-5.38544	NOT
RCC1	0.63703	6.50033	6.70557	4.26477e-10	4.13624e-09	12.6288	NOT
ZPBP	0.636817	4.17049	1.65632	0.0998387	0.151265	-5.43301	NOT
OR1G1	0.636555	4.35652	1.69037	0.0931251	0.142766	-5.37745	NOT
C16orf70	0.636364	6.51302	7.75298	1.50198e-12	3.3304e-11	18.1194	NOT
MS4A2	0.635562	5.1959	4.45602	1.66833e-05	5.64363e-05	2.45475	NOT
GALK1	0.634954	7.44323	4.62335	8.33761e-06	2.99915e-05	3.11408	NOT
CRYL1	0.63459	8.0872	5.88398	2.69918e-08	1.6491e-07	8.61471	NOT
APH1B	0.63439	7.55291	7.18328	3.38991e-11	4.37309e-10	15.0876	NOT
APOBR	0.63409	6.49251	7.31734	1.64259e-11	2.36486e-10	15.7919	NOT
PBX3	0.633578	8.25813	4.6514	7.41005e-06	2.69856e-05	3.22637	NOT
RNF19B	0.633432	7.86632	4.72141	5.50908e-06	2.06372e-05	3.5088	NOT
RALGPS2	0.633336	5.40982	6.1915	5.90926e-09	4.22853e-08	10.0824	NOT
F13B	0.633171	3.93035	1.60903	0.109806	0.163648	-5.50838	NOT
SCIN	0.631863	6.50643	4.6581	7.20366e-06	2.62976e-05	3.25327	NOT
CRISPLD2	0.631768	6.01595	3.79485	0.000217126	0.000594072	0.0349073	NOT
PISD	0.63118	7.36063	5.05709	1.27809e-06	5.40897e-06	4.9048	NOT
LECT2	0.630536	4.26892	1.69415	0.0924029	0.141875	-5.37122	NOT
ARSA	0.630214	7.0535	5.79156	4.22499e-08	2.4903e-07	8.18239	NOT
RP2	0.630035	7.4644	5.03529	1.40803e-06	5.89874e-06	4.8121	NOT
GABRG2	0.630001	4.24598	1.64844	0.101447	0.153238	-5.44571	NOT
NEUROD1	0.629276	4.5216	1.68632	0.0939046	0.143778	-5.38413	NOT
ESRRA	0.629008	6.95499	5.17856	7.41569e-07	3.29355e-06	5.42642	NOT
SOX17	0.628804	6.22022	2.59362	0.0104801	0.0205712	-3.51645	NOT
RPS17	0.628487	37.0443	0.579169	0.563382	0.635687	-6.61733	NOT
MAGEA11	0.628131	4.22765	1.67367	0.0963712	0.147031	-5.40484	NOT
TLL1	0.627961	5.00787	6.26474	4.09042e-09	3.05601e-08	10.4383	NOT
UPK1A	0.627921	4.53178	1.75323	0.0816955	0.128116	-5.27205	NOT
MLPH	0.627638	6.2576	6.44356	1.65025e-09	1.367e-08	11.3172	NOT
SLC22A18	0.627316	6.7044	5.93536	2.10044e-08	1.32015e-07	8.85682	NOT
PGLS	0.626952	7.94396	4.39346	2.15272e-05	7.12013e-05	2.21292	NOT
ZFYVE26	0.626688	7.94186	7.07197	6.15872e-11	7.40523e-10	14.5074	NOT
TRPM2	0.626402	6.45131	4.97469	1.8404e-06	7.5472e-06	4.55584	NOT
C19orf24	0.626389	7.81922	5.67356	7.44269e-08	4.09791e-07	7.63654	NOT
TMEM70	0.625748	7.32815	3.81175	0.000204083	0.000561065	0.092881	NOT
IFNAR2	0.625557	8.27289	5.70017	6.55441e-08	3.66414e-07	7.75902	NOT
BPY2	0.625433	4.24237	1.66266	0.0985598	0.149687	-5.42275	NOT
ARSD	0.625014	7.39703	5.94943	1.96059e-08	1.24068e-07	8.92335	NOT
KIAA1033	0.624639	10.1517	2.43704	0.0160303	0.0303128	-3.89133	NOT
CTDNEP1	0.624623	8.59777	5.07167	1.19777e-06	5.10856e-06	4.96696	NOT
ADAM7	0.624447	4.13881	1.61235	0.109081	0.162731	-5.50316	NOT
C1GALT1	0.622564	7.63175	2.58627	0.010696	0.0209602	-3.53454	NOT
ANGPTL4	0.622249	6.84479	3.42098	0.000812689	0.00199216	-1.19326	NOT
CDK1	0.62224	5.14541	5.19037	7.03035e-07	3.14212e-06	5.47759	NOT
LGALS2	0.62197	5.95327	3.77699	0.000231776	0.000631573	-0.0261705	NOT
LALBA	0.620776	3.9804	1.61352	0.108825	0.162448	-5.5013	NOT
ACSL4	0.620656	9.54971	3.43432	0.000776614	0.00191269	-1.15126	NOT
SCGB2A1	0.620591	4.49976	1.70523	0.0903127	0.139217	-5.35287	NOT
ODAM	0.620362	3.99056	1.63016	0.105257	0.158103	-5.47495	NOT
GALE	0.620045	6.47957	7.6012	3.47803e-12	6.5511e-11	17.3021	NOT
BEST1	0.618834	6.05516	7.48042	6.75272e-12	1.13197e-10	16.6565	NOT
HIST1H4G	0.618601	4.44113	1.73482	0.0849172	0.132169	-5.3033	NOT
POLD4	0.618595	8.70735	3.52842	0.000561816	0.00141761	-0.851203	NOT
TXK	0.618384	5.32024	6.83579	2.15589e-10	2.25637e-09	13.2907	NOT
RRAGD	0.618305	8.43925	4.62826	8.16764e-06	2.94593e-05	3.13369	NOT
SLC17A2	0.618007	4.64231	1.66918	0.0972592	0.148047	-5.41216	NOT
SPACA1	0.617911	4.25732	1.64417	0.102328	0.154357	-5.45258	NOT
FLNB	0.616958	8.8848	3.24366	0.00146761	0.00342595	-1.73809	NOT
MYL1	0.61682	4.17986	1.63292	0.104676	0.157348	-5.47057	NOT
RPS6KA3	0.61673	8.75977	3.03304	0.00287369	0.00634173	-2.3526	NOT
NQO2	0.61672	7.74759	2.90671	0.00423206	0.00901701	-2.7038	NOT
WIPI1	0.616702	8.67593	5.34931	3.40385e-07	1.62253e-06	6.17381	NOT
GABRQ	0.616622	4.41559	1.66434	0.0982234	0.14927	-5.42002	NOT
TOMM40	0.616553	7.52767	6.63639	6.11206e-10	5.69828e-09	12.2798	NOT
CWH43	0.615972	4.14383	1.61525	0.10845	0.161948	-5.49857	NOT
OSTM1	0.615835	8.95367	3.1191	0.0021924	0.0049508	-2.10583	NOT
SCGB2A2	0.615497	4.28861	1.6706	0.0969773	0.147723	-5.40985	NOT
EML4	0.615367	9.68269	4.61264	8.72052e-06	3.12661e-05	3.07135	NOT
GART	0.615285	8.4803	4.70565	5.8907e-06	2.19302e-05	3.44496	NOT
OR2W1	0.61446	4.11287	1.61238	0.109073	0.162731	-5.5031	NOT
CRISP2	0.614212	4.33635	1.62108	0.107194	0.160411	-5.48937	NOT
IL3	0.61421	4.42615	1.69657	0.0919435	0.14135	-5.36723	NOT
SLC7A5	0.614145	6.4844	7.29162	1.88842e-11	2.66147e-10	15.6563	NOT
SLC17A6	0.613973	4.25328	1.65968	0.0991609	0.150429	-5.42759	NOT
MBNL3	0.613654	6.34524	7.2236	2.7277e-11	3.64379e-10	15.2988	NOT
OR12D3	0.61364	4.41505	1.6505	0.101026	0.152718	-5.44241	NOT
PTPN1	0.613502	8.71065	7.16607	3.71864e-11	4.74629e-10	14.9976	NOT
CD1C	0.61314	5.7681	4.9168	2.3722e-06	9.52998e-06	4.31312	NOT
MMRN2	0.612932	6.70713	2.75016	0.00672294	0.0137288	-3.12053	NOT
FURIN	0.612686	7.18476	5.2419	5.56527e-07	2.54304e-06	5.70177	NOT
PHLDA1	0.612506	8.08271	6.05575	1.1615e-08	7.75793e-08	9.42909	NOT
G6PC2	0.612014	4.44438	1.66379	0.0983332	0.149402	-5.42091	NOT
LILRA2	0.611761	5.8825	5.44015	2.23533e-07	1.10536e-06	6.57797	NOT
MS4A12	0.611692	4.15023	1.63461	0.10432	0.156949	-5.46787	NOT
CRCT1	0.61144	4.5558	1.658	0.0994994	0.150866	-5.4303	NOT
CNIH3	0.610571	6.07177	6.63393	6.19055e-10	5.74476e-09	12.2674	NOT
LGALS13	0.610229	4.10138	1.59295	0.11337	0.168045	-5.53352	NOT
POLD1	0.609486	6.05653	6.63606	6.12255e-10	5.70363e-09	12.2781	NOT
LGALS14	0.60913	4.30452	1.61277	0.108989	0.162653	-5.50249	NOT
OR7A5	0.609072	3.93572	1.55621	0.121858	0.178168	-5.59004	NOT
SLC35F6	0.608117	7.49034	5.19043	7.02857e-07	3.14212e-06	5.47784	NOT
IFNA14	0.608053	4.31456	1.62793	0.10573	0.158575	-5.4785	NOT
HOXC13	0.607765	5.17439	1.55274	0.122685	0.179138	-5.59532	NOT
PRAMEF2	0.607425	4.62267	1.68316	0.0945164	0.144517	-5.38932	NOT
SPINK4	0.607358	4.45871	1.69217	0.0927816	0.142312	-5.3745	NOT
GZMK	0.607349	7.2757	3.90017	0.000147102	0.000416201	0.399698	NOT
ALDH9A1	0.606917	9.51562	3.76665	0.000240671	0.000654718	-0.0613819	NOT
C8B	0.60678	4.37967	1.63338	0.104579	0.157222	-5.46984	NOT
C8A	0.606739	4.33272	1.66105	0.0988833	0.150102	-5.42536	NOT
NEUROD6	0.605916	4.35002	1.62289	0.106804	0.159947	-5.4865	NOT
SHC3	0.605693	5.88108	4.58781	9.67492e-06	3.433e-05	2.97253	NOT
ADAM2	0.605473	3.89478	1.51662	0.13156	0.190045	-5.64954	NOT
RNASE2	0.605082	6.05357	5.65587	8.09734e-08	4.40978e-07	7.55532	NOT
STX11	0.604787	7.00678	7.68759	2.15833e-12	4.48665e-11	17.7665	NOT
RPS21	0.604763	28.8653	0.898526	0.370409	0.449646	-6.38366	NOT
PAGE4	0.604714	4.3179	1.64839	0.101458	0.153238	-5.4458	NOT
ISG20	0.604706	6.66194	6.54555	9.77668e-10	8.52697e-09	11.8244	NOT
ABI1	0.604677	9.96769	3.39673	0.000882302	0.0021436	-1.26924	NOT
LYZL6	0.604625	4.29717	1.64736	0.10167	0.153481	-5.44746	NOT
CACNG2	0.604461	4.35189	1.64718	0.101707	0.153497	-5.44774	NOT
SMCP	0.604146	4.3557	1.61403	0.108716	0.162305	-5.50051	NOT
HIST1H2BM	0.604144	6.11675	5.11029	1.00801e-06	4.3736e-06	5.13219	NOT
CD96	0.603612	6.39197	5.5494	1.3405e-07	6.92158e-07	7.0699	NOT
CST7	0.603372	6.95927	5.99948	1.5333e-08	9.93795e-08	9.16077	NOT
LRRK1	0.603017	7.05372	6.28025	3.78264e-09	2.85084e-08	10.514	NOT
CEP55	0.602758	5.56595	6.61762	6.73665e-10	6.18006e-09	12.1855	NOT
IER2	0.602496	8.589	2.0133	0.0459504	0.0774159	-4.79697	NOT
MYF5	0.602477	4.47008	1.59719	0.112421	0.166788	-5.52691	NOT
MAP3K14	0.602169	6.38466	8.20163	1.21163e-13	4.41914e-12	20.5717	NOT
IL2RA	0.602114	6.60272	4.34796	2.58726e-05	8.40493e-05	2.03866	NOT
RELB	0.601896	6.68892	5.09229	1.09249e-06	4.7079e-06	5.05508	NOT
CGA	0.601792	4.44631	1.62637	0.106062	0.159014	-5.48098	NOT
RPLP2	0.601272	27.8245	0.941028	0.34827	0.427907	-6.34502	NOT
DUSP21	0.601144	4.33001	1.6358	0.104069	0.156612	-5.46596	NOT
ADRM1	0.600674	9.11422	4.42599	1.88608e-05	6.31807e-05	2.33834	NOT
IFNA16	0.599973	4.27631	1.57066	0.118461	0.174239	-5.56796	NOT
RFPL3	0.599736	4.43925	1.6297	0.105356	0.158152	-5.47569	NOT
CYP2A13	0.59953	5.05839	1.62258	0.106871	0.160028	-5.48699	NOT
JAK3	0.59936	6.3759	4.49586	1.41658e-05	4.86725e-05	2.61007	NOT
LAMP3	0.598513	5.47032	4.70764	5.84124e-06	2.17596e-05	3.453	NOT
PLCB1	0.59847	5.84497	4.44636	1.73559e-05	5.85961e-05	2.41724	NOT
RHOA	0.598044	19.9821	1.61234	0.109082	0.162731	-5.50316	NOT
DIP2A	0.597958	6.81029	6.37644	2.32377e-09	1.84117e-08	10.9857	NOT
U2AF2	0.597941	8.6713	3.03053	0.00289622	0.00638792	-2.35971	NOT
IFNA1	0.597813	4.35259	1.62888	0.105529	0.158332	-5.47699	NOT
RDH11	0.597749	8.9164	4.41006	2.01244e-05	6.714e-05	2.27682	NOT
BUB1	0.597531	5.53138	5.90445	2.4429e-08	1.50938e-07	8.711	NOT
ZBP1	0.59662	5.80903	5.96572	1.81007e-08	1.15392e-07	9.00049	NOT
SSX1	0.596616	4.62718	1.67044	0.0970091	0.147723	-5.41011	NOT
IFNW1	0.596381	4.33775	1.61333	0.108868	0.162492	-5.50161	NOT
PAGE1	0.596346	4.50042	1.68528	0.0941048	0.143974	-5.38583	NOT
HIST1H2BJ	0.595949	7.34881	2.66291	0.00863066	0.0172441	-3.3438	NOT
CRH	0.59594	4.39889	1.57174	0.118211	0.173978	-5.56631	NOT
NR4A3	0.595543	6.10471	2.92155	0.00404638	0.00866159	-2.66321	NOT
CYP4F2	0.595312	4.3881	1.64989	0.10115	0.152869	-5.44339	NOT
PNLIP	0.595078	4.00515	1.55665	0.121754	0.178081	-5.58938	NOT
SLC6A12	0.594989	5.65959	7.42048	9.37102e-12	1.48603e-10	16.3377	NOT
GAD2	0.594908	4.70115	1.68965	0.0932642	0.142961	-5.37865	NOT
LY9	0.594866	5.78042	7.43247	8.77712e-12	1.40668e-10	16.4014	NOT
TFAP2B	0.594847	4.59619	1.65448	0.100213	0.1517	-5.43599	NOT
TRPC4AP	0.59472	8.27704	5.02218	1.49225e-06	6.22557e-06	4.75649	NOT
MAP3K8	0.594169	8.55745	3.39827	0.000877714	0.00213331	-1.26442	NOT
HOXD12	0.594142	4.59366	1.68121	0.0948947	0.144998	-5.39251	NOT
RBP1	0.59388	7.42701	4.31189	2.99035e-05	9.60553e-05	1.90154	NOT
IFNA10	0.593784	4.31566	1.57829	0.116698	0.172108	-5.55622	NOT
DLGAP5	0.593702	5.03501	5.55235	1.32201e-07	6.83199e-07	7.08326	NOT
KEL	0.593618	5.51701	6.53928	1.00976e-09	8.7878e-09	11.7931	NOT
ECT2	0.593331	7.07123	4.75587	4.75614e-06	1.80015e-05	3.64893	NOT
BTNL3	0.592783	4.98134	1.66759	0.0975745	0.148415	-5.41474	NOT
SIGIRR	0.592717	6.80431	4.89067	2.65852e-06	1.05604e-05	4.20422	NOT
CCDC69	0.592585	6.99558	5.61056	1.00418e-07	5.35028e-07	7.34801	NOT
RUNX3	0.59258	7.01251	6.49721	1.25366e-09	1.06561e-08	11.5835	NOT
TNFRSF9	0.592573	6.02297	5.60617	1.02525e-07	5.44612e-07	7.32802	NOT
REEP4	0.592426	6.55881	8.42797	3.34128e-14	1.60222e-12	21.8275	NOT
SPAG11B	0.59215	4.68087	1.69334	0.0925577	0.142045	-5.37256	NOT
ACAA1	0.591648	8.02979	4.06407	7.90651e-05	0.000235551	0.983342	NOT
UGT1A5	0.591562	4.67808	1.62984	0.105326	0.158146	-5.47547	NOT
CMA1	0.590862	4.61297	4.81401	3.70564e-06	1.43504e-05	3.88706	NOT
CTNS	0.590597	7.27202	7.67287	2.34146e-12	4.82566e-11	17.6872	NOT
NETO2	0.590514	5.89474	6.37149	2.38306e-09	1.88329e-08	10.9613	NOT
SIGLEC15	0.590402	5.93366	5.01868	1.51558e-06	6.31193e-06	4.74165	NOT
PQLC1	0.590204	8.40335	5.53251	1.45135e-07	7.45243e-07	6.99343	NOT
DTNB	0.590146	6.7652	6.73441	3.66867e-10	3.61935e-09	12.7749	NOT
SDCCAG3	0.590126	7.30151	5.19393	6.91803e-07	3.09537e-06	5.49304	NOT
IGF1	0.590047	6.3837	5.24746	5.42639e-07	2.48429e-06	5.72603	NOT
CEACAM7	0.590016	4.42116	1.6208	0.107254	0.160481	-5.48982	NOT
NME2	0.58999	17.8783	1.30374	0.194406	0.263262	-5.94388	NOT
AMELY	0.589962	4.12641	1.58625	0.114881	0.16997	-5.54392	NOT
FAM134B	0.58954	6.66501	4.89342	2.62691e-06	1.0459e-05	4.21565	NOT
NOP2	0.589305	7.34504	6.931	1.30404e-10	1.44127e-09	13.7788	NOT
TFDP3	0.589036	4.51514	1.62838	0.105636	0.158454	-5.4778	NOT
MYOD1	0.588908	4.92206	1.63647	0.10393	0.156421	-5.4649	NOT
SERPINA6	0.588878	4.70306	1.65379	0.100353	0.151855	-5.4371	NOT
C5AR2	0.588657	5.78722	6.58683	7.90041e-10	7.08037e-09	12.031	NOT
BSCL2	0.588505	7.62625	6.2302	4.86676e-09	3.56304e-08	10.2702	NOT
MAD1L1	0.58819	7.04351	4.58109	9.95e-06	3.52437e-05	2.94586	NOT
CBLB	0.588055	8.77958	4.11439	6.51105e-05	0.000196556	1.16634	NOT
SEC11A	0.588	12.3581	2.01735	0.0455214	0.0767899	-4.78909	NOT
NEUROD4	0.587875	4.55055	1.6245	0.106461	0.159552	-5.48395	NOT
SCGB1D2	0.587636	4.1066	1.56426	0.119956	0.1759	-5.57777	NOT
MMP27	0.586842	4.40337	1.58597	0.114944	0.170021	-5.54435	NOT
FAM96B	0.586718	9.81945	2.74372	0.00684953	0.0139518	-3.13724	NOT
ST8SIA3	0.586665	4.3306	1.60799	0.110032	0.163904	-5.51	NOT
GPR32	0.586258	4.52616	1.60527	0.11063	0.164591	-5.51427	NOT
SCARF1	0.586218	6.47634	4.80074	3.92354e-06	1.51261e-05	3.83253	NOT
CXCL9	0.58522	6.33546	3.6626	0.000350237	0.000917201	-0.411622	NOT
CHP1	0.584623	9.61903	4.57093	1.03804e-05	3.65754e-05	2.90559	NOT
SLC9A3R1	0.584516	7.36651	5.78319	4.39915e-08	2.57655e-07	8.14343	NOT
TAS2R16	0.584426	3.88803	1.50103	0.135543	0.194956	-5.67256	NOT
RBMY1E	0.584373	4.22745	1.57511	0.11743	0.173018	-5.56112	NOT
ATP11A	0.58434	6.9095	5.30089	4.25174e-07	1.98966e-06	5.96019	NOT
HLA-DOB	0.583857	5.52412	5.91002	2.37742e-08	1.47346e-07	8.73723	NOT
SNX29	0.583637	7.35783	5.02939	1.44537e-06	6.03415e-06	4.78705	NOT
RBMY1D	0.58348	4.22778	1.57235	0.118069	0.173848	-5.56537	NOT
MAGEB3	0.58335	4.72023	1.63436	0.104373	0.157009	-5.46827	NOT
IFITM3	0.583037	16.4311	0.985228	0.326169	0.405136	-6.30296	NOT
SLC34A2	0.582639	4.57238	1.5624	0.120393	0.176412	-5.58061	NOT
RNF128	0.582395	4.84841	3.27761	0.00131292	0.00309486	-1.6357	NOT
DKK1	0.582361	5.21073	1.52771	0.128783	0.186683	-5.63302	NOT
SIDT1	0.582136	5.32368	6.19095	5.9258e-09	4.23784e-08	10.0797	NOT
KIAA0101	0.582075	5.32382	5.17096	7.67461e-07	3.39477e-06	5.39351	NOT
CHRNA9	0.581817	4.38857	1.5579	0.121457	0.177754	-5.58747	NOT
STX10	0.581654	8.30354	4.18526	4.93925e-05	0.00015314	1.42705	NOT
UGT1A9	0.581486	4.67093	1.61199	0.10916	0.162806	-5.50372	NOT
RHOBTB3	0.581402	7.55132	4.39199	2.16562e-05	7.15885e-05	2.20726	NOT
C20orf27	0.580971	6.70617	6.33899	2.81052e-09	2.16981e-08	10.8016	NOT
PFKFB4	0.58054	6.52779	6.1969	5.75168e-09	4.1305e-08	10.1086	NOT
LGALS8	0.580158	8.27394	3.80137	0.000212003	0.000581244	0.0572497	NOT
BRMS1	0.579989	7.3057	5.28332	4.60754e-07	2.14448e-06	5.88303	NOT
PSENEN	0.579866	7.6494	5.73097	5.65523e-08	3.21979e-07	7.90125	NOT
NOL12	0.579856	7.24937	6.60818	7.07455e-10	6.46049e-09	12.138	NOT
RBMY1B	0.579855	4.2202	1.56966	0.118694	0.174432	-5.5695	NOT
PGK2	0.579242	4.77017	1.57021	0.118567	0.17433	-5.56866	NOT
TNIP1	0.578483	9.0832	2.38264	0.0184977	0.0345015	-4.01657	NOT
C12orf4	0.578085	7.9203	4.1238	6.27781e-05	0.000190135	1.20074	NOT
CD22	0.578053	5.94859	6.06479	1.11068e-08	7.45727e-08	9.47233	NOT
ELF4	0.578034	6.95818	7.08025	5.89198e-11	7.11292e-10	14.5504	NOT
SOX14	0.577931	4.68651	1.61933	0.10757	0.160834	-5.49214	NOT
MELK	0.577925	5.36539	5.7437	5.32013e-08	3.0521e-07	7.96014	NOT
RIN2	0.577909	10.0203	2.83893	0.0051829	0.0108395	-2.88674	NOT
RBMY1A1	0.577561	4.21632	1.56706	0.119301	0.175238	-5.57348	NOT
E2F4	0.577313	8.15521	4.08007	7.43446e-05	0.000222867	1.04133	NOT
TMEM63A	0.576882	8.12808	5.07146	1.1989e-06	5.11157e-06	4.96605	NOT
DSCR4	0.576337	4.82586	1.61057	0.109468	0.163205	-5.50594	NOT
ACAP2	0.5763	9.44626	3.02408	0.00295483	0.00649813	-2.37794	NOT
SERPINA7	0.575917	4.04964	1.52071	0.13053	0.188807	-5.64346	NOT
CYSLTR1	0.575782	7.07911	4.06409	7.9061e-05	0.000235551	0.98339	NOT
PPM1F	0.575499	7.88926	3.80041	0.000212747	0.000582888	0.0539684	NOT
SEMA3A	0.574596	5.76671	6.47462	1.40769e-09	1.17905e-08	11.4712	NOT
CYP2C9	0.574444	4.55967	1.55259	0.122722	0.179149	-5.59555	NOT
MAGEA1	0.574308	4.79016	1.62131	0.107143	0.160355	-5.489	NOT
REG1A	0.573628	4.69142	1.60542	0.110597	0.164562	-5.51403	NOT
OR2J3	0.573558	4.29319	1.53996	0.125769	0.183108	-5.61464	NOT
MAP1LC3B	0.573361	8.71667	4.24396	3.91912e-05	0.00012358	1.64565	NOT
PELI1	0.572981	8.08488	4.97686	1.8229e-06	7.48056e-06	4.56498	NOT
PYHIN1	0.572743	5.27606	5.82035	3.67631e-08	2.19484e-07	8.31658	NOT
CRYGA	0.572623	4.42847	1.58124	0.116022	0.171342	-5.55167	NOT
NR2E1	0.57168	4.55304	1.56199	0.120491	0.176491	-5.58124	NOT
NFKB1	0.571518	8.93605	5.07409	1.1849e-06	5.05904e-06	4.97731	NOT
SMR3A	0.571383	4.44828	1.58345	0.115518	0.170703	-5.54826	NOT
SSX2	0.571346	4.69714	1.66049	0.098997	0.150203	-5.42627	NOT
SIX3	0.569984	5.0458	1.60863	0.109892	0.163736	-5.509	NOT
TNP2	0.569905	4.77927	1.62361	0.106651	0.159797	-5.48536	NOT
TOR3A	0.569436	7.19849	5.08989	1.10429e-06	4.75024e-06	5.04479	NOT
CLDN17	0.569401	4.42895	1.57941	0.116441	0.171771	-5.55449	NOT
SLC30A1	0.569163	7.56719	4.36176	2.44725e-05	7.98675e-05	2.09138	NOT
UGT1A8	0.568287	4.64906	1.59434	0.113057	0.167613	-5.53134	NOT
OR2H1	0.567857	4.52971	1.55004	0.123331	0.179951	-5.59941	NOT
KCNJ2	0.56779	6.32317	6.39707	2.09219e-09	1.68294e-08	11.0874	NOT
FSHB	0.567769	4.62709	1.57995	0.116318	0.171654	-5.55367	NOT
GIT1	0.567754	7.19295	5.62181	9.52e-08	5.0971e-07	7.3994	NOT
G6PC3	0.567528	7.82537	7.67433	2.32264e-12	4.79507e-11	17.6951	NOT
ASPM	0.567247	5.07601	5.14617	8.58088e-07	3.76658e-06	5.28651	NOT
MCM4	0.567122	6.84987	5.53148	1.45839e-07	7.48537e-07	6.98877	NOT
CDC7	0.56683	5.28976	5.83702	3.39111e-08	2.03873e-07	8.39448	NOT
LTB4R	0.566633	6.16876	6.28318	3.72716e-09	2.81255e-08	10.5283	NOT
CCL20	0.566559	5.05797	4.17303	5.18164e-05	0.000159995	1.38181	NOT
SERPINB8	0.566215	7.07834	5.96595	1.80799e-08	1.1532e-07	9.00161	NOT
DNTT	0.566125	4.70683	1.63167	0.104939	0.157684	-5.47256	NOT
EVL	0.56582	9.28071	2.7582	0.00656797	0.0134351	-3.09962	NOT
PRND	0.565696	5.50253	2.72364	0.00725779	0.014736	-3.18908	NOT
ALDH3B2	0.565399	4.93209	1.56869	0.11892	0.174743	-5.57099	NOT
DGKZ	0.564625	6.98314	3.99512	0.000102889	0.000299427	0.735466	NOT
BMP15	0.564258	4.54203	1.50857	0.133605	0.192698	-5.66145	NOT
DEFB1	0.563804	4.44611	1.54053	0.125631	0.182951	-5.61378	NOT
RAB38	0.563447	6.42749	4.77928	4.30233e-06	1.64547e-05	3.74459	NOT
CASP10	0.562639	6.08514	5.70054	6.54274e-08	3.65944e-07	7.76074	NOT
CYP27B1	0.562604	5.54478	5.65012	8.32201e-08	4.51799e-07	7.52895	NOT
RPS7	0.562463	24.1001	1.22773	0.221556	0.293135	-6.03847	NOT
DCAF7	0.562263	8.45713	7.2483	2.3872e-11	3.24293e-10	15.4284	NOT
CACNG3	0.561806	4.76092	1.63914	0.103372	0.155737	-5.46063	NOT
MC5R	0.561757	4.61158	1.52686	0.128994	0.186944	-5.63429	NOT
IFNA17	0.56139	4.42114	1.54845	0.123714	0.180422	-5.60183	NOT
RNF114	0.561187	9.97152	4.47627	1.53546e-05	5.24872e-05	2.53355	NOT
CCNF	0.560945	5.53367	6.06558	1.10633e-08	7.44314e-08	9.47612	NOT
HIST1H2BI	0.56086	6.92075	2.31705	0.0219141	0.0402009	-4.16406	NOT
C14orf2	0.560766	9.9705	1.92146	0.0566535	0.093154	-4.97186	NOT
ZNF217	0.56069	7.43896	5.73573	5.52764e-08	3.1576e-07	7.92325	NOT
OR5I1	0.560688	4.17894	1.50342	0.134925	0.194206	-5.66904	NOT
CSNK1D	0.560275	9.21657	3.6719	0.000338782	0.000889718	-0.38062	NOT
KIAA0319	0.560196	5.15391	6.33374	2.8863e-09	2.22262e-08	10.7758	NOT
SSX7	0.559864	4.62213	1.57962	0.116394	0.171723	-5.55418	NOT
MUC7	0.559853	4.50213	1.5535	0.122503	0.17896	-5.59416	NOT
IFNA4	0.559543	4.26858	1.46923	0.143956	0.205291	-5.71879	NOT
TLR7	0.559531	7.67253	4.69375	6.1957e-06	2.29239e-05	3.39686	NOT
SGPP1	0.559434	7.96978	4.82449	3.5419e-06	1.37561e-05	3.93021	NOT
IL22	0.559086	4.19054	1.46394	0.145394	0.206852	-5.72639	NOT
GNG5	0.559033	9.59031	4.00386	9.95269e-05	0.000290795	0.766715	NOT
C1orf186	0.558586	5.51641	4.28819	3.28744e-05	0.00010487	1.81189	NOT
SULT1E1	0.55829	4.74943	2.55684	0.0116003	0.0225888	-3.60642	NOT
ADPRH	0.557843	6.16372	5.82	3.68248e-08	2.19704e-07	8.31496	NOT
PDE4B	0.557738	6.5886	4.07659	7.53475e-05	0.000225424	1.02871	NOT
KRT24	0.557354	4.36591	1.51741	0.131361	0.189849	-5.64837	NOT
INF2	0.556868	8.39652	3.71321	0.000292091	0.000777962	-0.242276	NOT
HSPA5	0.556672	12.2262	1.67869	0.0953867	0.145658	-5.39664	NOT
IFNA8	0.556395	4.2565	1.48741	0.139098	0.199521	-5.69248	NOT
ABHD6	0.556217	6.9759	8.27626	7.93345e-14	3.16182e-12	20.9845	NOT
MMP20	0.556132	4.29119	1.48665	0.139299	0.199714	-5.69359	NOT
RRP12	0.556095	7.55394	5.03988	1.37967e-06	5.79203e-06	4.83158	NOT
ADAMTS20	0.555759	4.24416	1.47337	0.142838	0.203987	-5.71283	NOT
SPG21	0.555753	8.68885	3.47103	0.000684975	0.00170479	-1.03501	NOT
VGLL1	0.555532	5.0752	1.62325	0.106729	0.159894	-5.48594	NOT
RPL36A	0.555294	24.2525	0.980672	0.328403	0.407448	-6.30739	NOT
PIGF	0.555173	7.74281	6.16153	6.86482e-09	4.83753e-08	9.93747	NOT
ZP2	0.55499	4.48297	1.56259	0.120348	0.176368	-5.58031	NOT
PSMD11	0.554783	8.61649	3.71325	0.00029205	0.000777962	-0.242145	NOT
OR10C1	0.554649	4.88053	1.57327	0.117856	0.173582	-5.56395	NOT
UNC93A	0.554172	4.97054	1.56618	0.119506	0.175454	-5.57483	NOT
USB1	0.554163	6.90258	4.99961	1.6489e-06	6.82558e-06	4.66096	NOT
CORO2A	0.554047	5.73338	7.08679	5.68936e-11	6.89361e-10	14.5844	NOT
CSNK1G1	0.553545	6.5951	5.6063	1.02463e-07	5.44612e-07	7.3286	NOT
IL36G	0.553503	4.51339	1.52382	0.129753	0.187863	-5.63883	NOT
NTM	0.552741	6.10914	4.36145	2.45027e-05	7.99442e-05	2.09021	NOT
PRC1	0.552705	6.50987	5.63036	9.14145e-08	4.91409e-07	7.43849	NOT
LTB4R2	0.552568	5.86977	5.19817	6.78667e-07	3.03885e-06	5.51143	NOT
CST8	0.552522	4.60882	1.54157	0.125377	0.182604	-5.61221	NOT
P2RY6	0.552512	6.61668	5.22063	6.12989e-07	2.7747e-06	5.60906	NOT
PLA2G1B	0.551918	4.69045	1.53963	0.125849	0.183181	-5.61514	NOT
PSG7	0.551292	4.65194	1.55525	0.122087	0.17846	-5.59151	NOT
ARID3A	0.55121	6.68093	6.21695	5.20148e-09	3.77366e-08	10.2058	NOT
PSMA5	0.550696	9.18866	3.78104	0.000228375	0.000622729	-0.0123455	NOT
TMEM255A	0.550017	6.32251	3.534	0.00055102	0.00139476	-0.833191	NOT
TUFM	0.549448	9.54743	2.92307	0.00402788	0.00862626	-2.65906	NOT
NIN	0.549239	7.98719	4.01369	9.58734e-05	0.000281241	0.801896	NOT
ROR2	0.548786	5.81546	6.41507	1.90873e-09	1.55542e-08	11.1762	NOT
TTK	0.54872	4.37995	5.99123	1.59683e-08	1.02951e-07	9.12155	NOT
CD27	0.548562	6.19886	5.6613	7.8904e-08	4.30112e-07	7.58026	NOT
MRPL15	0.54829	8.08532	4.62155	8.40075e-06	3.02096e-05	3.1069	NOT
CRYGD	0.548124	4.5826	1.54607	0.124289	0.181216	-5.60543	NOT
PSMA4	0.548117	11.8591	2.13587	0.0343855	0.0598761	-4.55161	NOT
TAPBPL	0.547934	7.30456	4.23736	4.02276e-05	0.000126649	1.62097	NOT
EIF4G3	0.547807	8.46677	5.06373	1.24089e-06	5.26633e-06	4.93309	NOT
CXorf36	0.547789	5.33118	5.64437	8.55273e-08	4.62239e-07	7.50261	NOT
PSG2	0.547735	4.54381	1.46254	0.145776	0.207346	-5.7284	NOT
RNASEH2A	0.547209	6.31896	6.88761	1.64045e-10	1.76922e-09	13.5559	NOT
RPS6KA2	0.546996	8.20102	5.50602	1.64343e-07	8.35673e-07	6.87383	NOT
SEMA6A	0.546447	5.69033	5.03501	1.40976e-06	5.90186e-06	4.81093	NOT
VCP	0.546173	11.2949	2.4677	0.0147728	0.0281605	-3.81962	NOT
ALPL	0.546095	5.67512	5.86238	2.99829e-08	1.81984e-07	8.51328	NOT
SST	0.545316	4.98544	1.55263	0.122711	0.179149	-5.59548	NOT
ST3GAL2	0.545254	7.22146	4.68897	6.32247e-06	2.3357e-05	3.37756	NOT
PSMD2	0.54499	10.5041	2.14961	0.0332604	0.0581357	-4.52323	NOT
PRY2	0.544648	4.90839	1.58355	0.115494	0.170689	-5.54809	NOT
NRBF2	0.544446	7.23637	5.71159	6.2058e-08	3.49686e-07	7.8117	NOT
DHDDS	0.544244	8.34828	4.52216	1.27088e-05	4.41196e-05	2.71319	NOT
TAOK3	0.544205	8.06003	3.56317	0.000497705	0.00127103	-0.73867	NOT
CDK5	0.543989	6.98199	6.49151	1.29089e-09	1.0934e-08	11.5551	NOT
ALX1	0.5437	4.53368	1.51683	0.131506	0.190012	-5.64922	NOT
KDR	0.543049	6.51649	3.44253	0.000755195	0.00186605	-1.12538	NOT
IVL	0.542821	4.97756	1.42628	0.155957	0.21939	-5.77973	NOT
KLRB1	0.54218	5.87527	4.47637	1.53483e-05	5.24851e-05	2.53393	NOT
STX3	0.542034	7.37468	5.44858	2.14934e-07	1.06766e-06	6.61569	NOT
CALHM2	0.541305	8.60333	3.45122	0.000733103	0.00181593	-1.0979	NOT
PREB	0.541257	7.79839	5.25407	5.2655e-07	2.41431e-06	5.75491	NOT
MBD4	0.541183	8.90102	3.8458	0.00018002	0.000500514	0.210367	NOT
NDUFV2	0.541126	10.233	3.03379	0.00286695	0.00632917	-2.35047	NOT
ST18	0.541041	5.00851	5.03586	1.40451e-06	5.88604e-06	4.8145	NOT
APCS	0.540911	4.67464	1.53541	0.126883	0.184417	-5.62149	NOT
EXO1	0.5409	4.97836	7.24209	2.46863e-11	3.33848e-10	15.3958	NOT
APOD	0.540854	6.5705	3.71135	0.00029406	0.000782686	-0.248546	NOT
CSNK2B	0.540811	11.1663	3.7347	0.000270279	0.000725163	-0.169805	NOT
PTPN12	0.540433	9.39669	2.81304	0.00559498	0.0116166	-2.95561	NOT
OR7C2	0.540225	4.85075	1.52	0.13071	0.189044	-5.64452	NOT
TDP1	0.539963	6.28669	7.34921	1.38152e-11	2.0503e-10	15.9602	NOT
PNPO	0.539958	8.06244	6.33605	2.85271e-09	2.19816e-08	10.7871	NOT
UQCR10	0.539816	8.29371	3.03195	0.00288341	0.006362	-2.35567	NOT
OASL	0.539706	5.92361	6.48769	1.31644e-09	1.11269e-08	11.5361	NOT
ITK	0.539586	6.12252	4.97184	1.86361e-06	7.61902e-06	4.54385	NOT
CCRL2	0.539536	5.91972	4.80382	3.87194e-06	1.49511e-05	3.84516	NOT
ARSB	0.539487	7.69217	4.34203	2.64966e-05	8.58677e-05	2.01609	NOT
SLC16A5	0.539305	6.56371	8.45409	2.87775e-14	1.45532e-12	21.9731	NOT
BPIFA1	0.53916	4.61244	1.49125	0.138087	0.198308	-5.68688	NOT
DPYS	0.538939	4.74067	3.45171	0.000731868	0.00181325	-1.09634	NOT
CHD7	0.537616	6.07778	6.82363	2.29823e-10	2.38667e-09	13.2287	NOT
KIF14	0.537532	4.78902	4.14611	5.75601e-05	0.00017597	1.2826	NOT
LRIT1	0.537185	4.96985	1.49856	0.136182	0.195735	-5.67618	NOT
KLK12	0.536928	4.88726	1.52174	0.130271	0.188568	-5.64192	NOT
VCY1B	0.536758	5.34538	1.49119	0.138104	0.198308	-5.68697	NOT
MIIP	0.536675	7.08041	5.41262	2.54034e-07	1.24341e-06	6.455	NOT
ACSF2	0.5362	6.73243	5.60024	1.05444e-07	5.56877e-07	7.30098	NOT
MMP13	0.535743	5.15012	2.84287	0.00512276	0.0107364	-2.87622	NOT
SIRT7	0.535593	6.83855	7.22068	2.77109e-11	3.67727e-10	15.2835	NOT
FHOD1	0.534893	6.9629	5.36127	3.22136e-07	1.5478e-06	6.22675	NOT
KLHL1	0.534816	4.69945	1.48273	0.140335	0.200841	-5.69928	NOT
SERPINB13	0.534686	4.55507	1.48548	0.139609	0.199992	-5.69529	NOT
VKORC1	0.534547	11.657	2.13401	0.0345394	0.0601268	-4.55541	NOT
SPINT1	0.534472	6.12396	6.43409	1.73208e-09	1.42399e-08	11.2703	NOT
RCAN3	0.534221	6.73553	5.5934	1.08913e-07	5.73186e-07	7.26981	NOT
SDC1	0.534119	6.59441	5.50737	1.63312e-07	8.30778e-07	6.87988	NOT
LGALS1	0.533442	60.1472	0.356451	0.722026	0.776206	-6.72076	NOT
HIST1H2BN	0.533097	5.83625	3.62887	0.000394884	0.00102542	-0.523402	NOT
CCDC28A	0.532669	7.56705	5.35382	3.33391e-07	1.59424e-06	6.19375	NOT
POP4	0.532532	9.00119	2.36856	0.0191886	0.0356742	-4.04855	NOT
ATPAF2	0.532391	6.63144	5.64569	8.4992e-08	4.60173e-07	7.50866	NOT
OR1A2	0.532351	4.42046	1.42082	0.157535	0.22117	-5.78734	NOT
NCAPG	0.532235	5.82067	5.6793	7.24142e-08	4.01094e-07	7.66296	NOT
CYP11B2	0.532196	5.29066	1.48593	0.139488	0.199867	-5.69463	NOT
MOB1A	0.532055	10.9599	2.21326	0.0284571	0.0506147	-4.38967	NOT
RNF186	0.532049	5.38938	1.48626	0.139401	0.199813	-5.69415	NOT
CIDEC	0.532	5.06709	1.53506	0.126969	0.184476	-5.62202	NOT
AREG	0.53166	5.18243	3.29808	0.00122714	0.00290803	-1.57352	NOT
CMC2	0.531441	8.32038	4.16625	5.32089e-05	0.000163917	1.35678	NOT
TTLL4	0.530873	6.75287	7.16078	3.82597e-11	4.86266e-10	14.9699	NOT
CLTC	0.530853	14.6601	1.76253	0.0801058	0.125836	-5.25613	NOT
ABCF3	0.530715	7.44764	5.33062	3.70947e-07	1.75362e-06	6.09122	NOT
PQLC3	0.530522	9.23028	3.24355	0.00146813	0.0034265	-1.73842	NOT
CETN1	0.529599	4.48127	1.46428	0.145302	0.206794	-5.72591	NOT
ABCB1	0.529467	6.26818	4.76403	4.59286e-06	1.74659e-05	3.68225	NOT
CADM3	0.529017	5.92483	4.46274	1.62308e-05	5.50304e-05	2.48086	NOT
ODF1	0.52897	4.40373	1.47076	0.143543	0.204848	-5.7166	NOT
OR7C1	0.528956	4.53806	1.45542	0.147735	0.209786	-5.73858	NOT
BST1	0.528768	7.10689	5.19841	6.77924e-07	3.03665e-06	5.51248	NOT
TCF12	0.528464	10.1892	2.35683	0.0197815	0.0367026	-4.07506	NOT
NDUFS7	0.528228	8.47448	3.79623	0.000216036	0.000591361	0.0396126	NOT
KRT14	0.528183	7.55875	2.54877	0.0118602	0.0230539	-3.62602	NOT
TSPY1	0.527177	5.07365	1.52562	0.129302	0.187278	-5.63614	NOT
SH2D3C	0.526995	6.2859	5.13017	9.22063e-07	4.01518e-06	5.21759	NOT
TECR	0.526845	9.03754	4.46962	1.57792e-05	5.36491e-05	2.50765	NOT
CLPTM1	0.526563	8.74037	5.72432	5.83851e-08	3.31317e-07	7.8705	NOT
SULT1A1	0.526555	6.84819	4.47635	1.53496e-05	5.24851e-05	2.53385	NOT
LCK	0.526524	6.17702	5.20954	6.446e-07	2.89925e-06	5.56082	NOT
DDX11	0.526465	6.63968	3.82312	0.000195728	0.000540441	0.132014	NOT
SEPHS2	0.526212	7.78244	5.13967	8.83525e-07	3.86363e-06	5.2585	NOT
DUS1L	0.525574	7.63348	4.08611	7.26354e-05	0.000218124	1.06325	NOT
PSMD14	0.525425	9.15223	3.83184	0.000189538	0.000524431	0.162109	NOT
NMI	0.525415	7.79672	4.99532	1.68044e-06	6.9433e-06	4.64283	NOT
PNLIPRP2	0.524883	4.64034	1.41297	0.159827	0.223735	-5.79825	NOT
DEFA6	0.524578	4.54765	1.48564	0.139565	0.199953	-5.69505	NOT
MAGEA5	0.523797	5.10917	1.40755	0.161425	0.225344	-5.80575	NOT
PRM2	0.523467	4.91891	1.51429	0.132148	0.190849	-5.65299	NOT
LAX1	0.523427	5.5955	5.14778	8.51885e-07	3.74071e-06	5.29346	NOT
IL25	0.523204	5.20447	1.4844	0.139893	0.200256	-5.69686	NOT
CLEC4E	0.52305	4.9888	3.49734	0.000625655	0.00156675	-0.951051	NOT
FARSA	0.522893	7.65248	4.76243	4.62445e-06	1.75694e-05	3.67571	NOT
IL2RB	0.522497	6.33863	7.58862	3.72761e-12	6.9559e-11	17.2346	NOT
STAMBPL1	0.522496	5.6932	5.045	1.34863e-06	5.67555e-06	4.85337	NOT
HSD17B14	0.522327	6.64701	6.24902	4.42743e-09	3.26923e-08	10.3617	NOT
BZW2	0.522172	7.30868	5.02951	1.44459e-06	6.03298e-06	4.78756	NOT
LYPLA2	0.521889	7.77955	5.12656	9.37089e-07	4.07618e-06	5.20209	NOT
OR10H1	0.521705	4.69495	1.46527	0.145032	0.206483	-5.72449	NOT
FUT3	0.521693	5.19218	1.51033	0.133157	0.192121	-5.65886	NOT
COL3A1	0.521675	43.3481	0.201855	0.840316	0.873859	-6.76364	NOT
HS3ST1	0.521374	6.45023	6.21394	5.28083e-09	3.82661e-08	10.1912	NOT
UQCRC1	0.521333	9.5929	2.72455	0.00723889	0.0147001	-3.18674	NOT
NQO1	0.520872	8.52069	1.5178	0.131262	0.189751	-5.64778	NOT
SLC4A7	0.520174	9.2773	1.70727	0.0899315	0.138718	-5.34948	NOT
SSX3	0.519771	4.68136	1.49625	0.136782	0.196551	-5.67957	NOT
[truncated: 10,037 more rows]
